# Supplementary material for: The crystal structure of 1,5-dibenzyl-1H-pyrazolo­[3,4-d]pyrimidine-4(5H)-thione
Source: Acta Crystallogr E Crystallogr Commun. 2015 Jan 10;71(Pt 2):o95–6. doi: 10.1107/S205698901402828X (PMC4384557; doi:10.1107/S205698901402828X)
Supplement: Supplementary file 2 [file e-71-00o95-Isup2.hkl]

# 
# h,k,l, Fc-squared, Fo-squared, sigma(Fo-squared) and status flag 
# 
data_I
_shelx_title ' EL14_X2SELFAL2 in P2(1)' 
_shelx_refln_list_code          4 
_shelx_F_calc_maximum       86.90 
_exptl_crystal_F_000       348.00 
_reflns_d_resolution_high  0.7803 
 
loop_ 
 _symmetry_equiv_pos_as_xyz 
 'x, y, z' 
 '-x, y+1/2, -z' 
 
_cell_length_a     4.4953 
_cell_length_b    29.1402 
_cell_length_c     6.3889 
_cell_angle_alpha  90.000 
_cell_angle_beta   97.860 
_cell_angle_gamma  90.000 
 
_shelx_F_squared_multiplier     1.000 
 
loop_ 
 _refln_index_h 
 _refln_index_k 
 _refln_index_l 
 _refln_F_squared_calc 
 _refln_F_squared_meas 
 _refln_F_squared_sigma 
 _refln_observed_status 
   0 -36   0        8.19        2.46     10.84 o 
   1 -36   0        2.84        3.15      4.01 o 
   1 -35   0        8.58       16.97      4.55 o 
   0 -34   0        0.11        5.38      9.31 o 
   1 -34   0        9.40        8.29      4.09 o 
   2 -34   0        1.62        5.89      4.42 o 
   1 -33   0        6.76        0.22      6.28 o 
   2 -33   0        0.06        1.39      7.04 o 
   0 -32   0       20.60       29.23     10.61 o 
   1 -32   0        3.43       -1.23      9.38 o 
   2 -32   0        4.68        3.13      6.85 o 
   1 -31   0       25.01       24.62      6.60 o 
   2 -31   0        9.64        4.89      3.89 o 
   3 -31   0        5.14        0.24      3.76 o 
   0 -30   0       73.75       81.90     13.46 o 
   1 -30   0        4.30        1.93      5.25 o 
   2 -30   0        0.88       -2.73      3.51 o 
   3 -30   0        4.74        5.99      4.22 o 
   1 -29   0        3.52       -0.96      5.23 o 
   2 -29   0       14.23       11.02      4.31 o 
   3 -29   0        6.07        7.29      3.96 o 
   0 -28   0      118.80      110.59     14.15 o 
   1 -28   0        0.87        3.18      4.78 o 
   2 -28   0        2.44        2.01      2.95 o 
   3 -28   0        3.70       -0.83      2.58 o 
   1 -27   0       89.40       88.42     11.15 o 
   2 -27   0       14.65       20.34      4.83 o 
   3 -27   0        1.69        4.10      7.69 o 
   0 -26   0       37.29       16.77      7.31 o 
   1 -26   0       24.30       12.42      7.92 o 
   2 -26   0        2.24       -0.33      2.51 o 
   3 -26   0        7.51        7.58      3.46 o 
   4 -26   0        2.79        0.68      9.00 o 
   1 -25   0       53.19       50.87      6.84 o 
   2 -25   0        6.61        5.34      4.14 o 
   3 -25   0        2.68        1.55      2.87 o 
   4 -25   0        2.53        1.90      4.27 o 
   0 -24   0      193.17      211.63     14.92 o 
   1 -24   0      248.02      257.87     13.57 o 
   2 -24   0      107.89      105.24      7.55 o 
   3 -24   0       22.94       34.70      5.02 o 
   4 -24   0        6.19       11.04      4.22 o 
   1 -23   0        3.08        9.71      4.73 o 
   2 -23   0       14.65       19.52      3.27 o 
   3 -23   0       24.09       18.10      3.97 o 
   4 -23   0        3.69        0.02      7.54 o 
   0 -22   0       35.39       32.07      7.23 o 
   1 -22   0       96.48       87.95      7.56 o 
   2 -22   0       57.65       55.54      4.48 o 
   3 -22   0        1.54       -0.46      2.39 o 
   4 -22   0        3.67        2.14      3.50 o 
   1 -21   0        1.86       -1.22      3.16 o 
   2 -21   0      148.97      163.82     12.69 o 
   3 -21   0       11.36        9.99      7.73 o 
   4 -21   0        7.57       12.26      4.04 o 
   0 -20   0      110.19      110.05     11.31 o 
   1 -20   0      101.55      106.12      7.70 o 
   2 -20   0      116.08      127.52     13.30 o 
   3 -20   0       21.51       24.45      4.06 o 
   4 -20   0       14.45        8.90      3.77 o 
   1 -19   0      379.22      410.33     33.26 o 
   2 -19   0      151.44      143.82      5.69 o 
   3 -19   0       17.13       17.71      3.57 o 
   4 -19   0        8.73        7.47      5.08 o 
   0 -18   0      209.28      209.40     13.61 o 
   1 -18   0       72.01       70.38      5.98 o 
   2 -18   0       84.61       89.33      4.47 o 
   3 -18   0       14.50       14.22      6.27 o 
   4 -18   0        2.77        2.07      3.18 o 
   5 -18   0        1.72        3.92      4.38 o 
   1 -17   0      235.60      237.22     10.15 o 
   2 -17   0      237.79      250.45      7.46 o 
   3 -17   0       66.87       70.09     14.92 o 
   4 -17   0       10.47        8.96      3.51 o 
   5 -17   0        2.53        8.92      4.85 o 
   0 -16   0       36.27       43.60      6.77 o 
   1 -16   0      382.38      391.18     13.07 o 
   2 -16   0        6.61        5.42      1.90 o 
   3 -16   0      148.68      172.14      8.07 o 
   4 -16   0       33.56       35.20      6.03 o 
   5 -16   0        9.21        9.15      5.08 o 
   1 -15   0       93.61      108.32     10.49 o 
   2 -15   0       95.01       92.82      4.11 o 
   3 -15   0      138.83      111.91      9.38 o 
   4 -15   0        3.85        4.39      3.05 o 
   5 -15   0        2.13        4.69      4.54 o 
   0 -14   0     1025.56     1057.96     31.53 o 
   1 -14   0       62.14       50.72      4.44 o 
   2 -14   0      226.00      236.13      6.72 o 
   3 -14   0       51.14       55.11      8.27 o 
   4 -14   0       38.70       30.82      4.65 o 
   5 -14   0        3.88        5.61      4.38 o 
   1 -13   0       87.25       82.42      9.61 o 
   2 -13   0      429.16      442.92     11.72 o 
   3 -13   0        2.10        0.50      1.82 o 
   4 -13   0        6.92        9.88      4.27 o 
   5 -13   0        5.78       10.38      4.92 o 
   0 -12   0      355.54      347.09     14.42 o 
   1 -12   0       81.78       85.28      3.76 o 
   2 -12   0       54.12       55.21      2.92 o 
   3 -12   0       55.90       70.76      6.12 o 
   4 -12   0       14.01       11.61      2.95 o 
   5 -12   0        1.33        1.18      3.56 o 
   1 -11   0      445.53      459.78      7.85 o 
   2 -11   0      420.58      399.60      9.23 o 
   3 -11   0       19.93       21.60      2.98 o 
   4 -11   0        6.39        6.74      2.73 o 
   5 -11   0       20.06        6.79     11.38 o 
   0 -10   0      525.60      490.02     13.59 o 
   1 -10   0      491.57      475.87      8.12 o 
   2 -10   0      341.68      345.80      8.10 o 
   3 -10   0      170.00      169.92      6.50 o 
   4 -10   0        9.26        6.90      2.86 o 
   5 -10   0       11.19       14.79      4.47 o 
   1  -9   0      429.18      407.63      7.66 o 
   2  -9   0      338.35      341.73      8.27 o 
   3  -9   0       18.74       23.20      3.84 o 
   4  -9   0       20.64       24.19      5.68 o 
   5  -9   0       10.21        3.54      3.75 o 
   0  -8   0     1855.99     1785.13     43.65 o 
   1  -8   0      559.54      561.36      8.21 o 
   2  -8   0       13.66       12.12      1.83 o 
   3  -8   0      190.19      196.55      6.96 o 
   4  -8   0       29.77       23.88      3.55 o 
   5  -8   0        0.86        1.39      3.31 o 
   1  -7   0     1626.46     1653.46     22.17 o 
   2  -7   0      228.20      220.82      6.51 o 
   3  -7   0       10.89       13.16      2.42 o 
   4  -7   0       18.24       20.93      4.14 o 
   5  -7   0        6.34        2.82      5.15 o 
   0  -6   0      692.33      629.66     12.37 o 
   1  -6   0     2496.18     2510.71     33.24 o 
   2  -6   0      102.98      103.25      6.91 o 
   3  -6   0       28.06       29.06      4.62 o 
   4  -6   0       31.05       27.74      3.99 o 
   5  -6   0        3.30       -1.73      4.27 o 
   1  -5   0     3804.31     3748.05     49.59 o 
   2  -5   0      241.09      238.76      5.52 o 
   3  -5   0      109.65      109.99      5.00 o 
   4  -5   0       13.29       13.54      3.05 o 
   5  -5   0       22.36       25.58     19.34 o 
   0  -4   0      144.71      133.66      3.08 o 
   1  -4   0     1874.36     1843.93     24.78 o 
   2  -4   0      218.34      213.78      5.23 o 
   3  -4   0      296.04      317.71     10.36 o 
   4  -4   0       60.14       73.36     11.84 o 
   5  -4   0        9.80       10.83      9.58 o 
   1  -3   0     2991.42     3040.63     44.23 o 
   2  -3   0      558.70      542.91     10.36 o 
   3  -3   0       77.76       90.59      4.36 o 
   4  -3   0       35.72       31.99      3.60 o 
   5  -3   0       41.49       46.80      6.16 o 
   1  -2   0      373.00      343.92      5.90 o 
   2  -2   0       49.15       52.86      2.22 o 
   3  -2   0      282.68      298.14      8.24 o 
   4  -2   0       19.88       16.18      5.73 o 
   5  -2   0        2.64        4.18      5.08 o 
   1  -1   0     3377.02     3349.42     44.78 o 
   2  -1   0       21.13       24.09      1.67 o 
   3  -1   0       94.26       98.70      6.63 o 
   4  -1   0       53.24       51.58      4.78 o 
   5  -1   0       15.56       24.27      4.79 o 
   1   0   0      172.21      176.83      3.21 o 
   2   0   0        2.64        1.07      0.81 o 
   3   0   0      344.19      361.98      7.95 o 
   4   0   0       19.21       19.04      3.60 o 
   5   0   0        2.54        4.46      3.16 o 
   1   1   0     3409.15     3431.86     45.20 o 
   2   1   0       19.74       20.19      1.36 o 
   3   1   0       94.03       96.10      4.04 o 
   4   1   0       54.58       55.03      5.05 o 
   5   1   0       15.72        8.57      3.49 o 
   1   2   0      379.06      360.90      4.83 o 
   2   2   0       47.66       48.41      2.11 o 
   3   2   0      275.63      286.08      7.00 o 
   4   2   0       20.75       20.00      6.42 o 
   5   2   0        2.62        5.66      3.08 o 
   1   3   0     2969.26     3035.44     40.22 o 
   2   3   0      567.73      564.30      9.97 o 
   3   3   0       76.58       80.50      3.62 o 
   4   3   0       35.73       44.02      4.58 o 
   5   3   0       41.09       45.45     10.54 o 
   0   4   0      146.44      136.80      5.38 o 
   1   4   0     1885.50     1850.09     24.80 o 
   2   4   0      221.44      229.79      6.09 o 
   3   4   0      291.06      307.32     24.50 o 
   4   4   0       61.49       57.09      5.18 o 
   5   4   0        9.76       13.92      7.08 o 
   1   5   0     3815.69     3748.45     49.61 o 
   2   5   0      250.47      256.82      6.68 o 
   3   5   0      110.45      104.07      5.44 o 
   4   5   0       13.74       15.52      3.24 o 
   5   5   0       21.53       17.09      4.16 o 
   0   6   0      675.81      623.06     12.60 o 
   1   6   0     2478.02     2455.21     36.81 o 
   2   6   0      104.33      102.88      3.93 o 
   3   6   0       26.31       21.46      4.15 o 
   4   6   0       31.90       31.75      4.01 o 
   5   6   0        3.28        1.31      4.19 o 
   1   7   0     1626.43     1676.86     23.09 o 
   2   7   0      229.00      224.23      7.26 o 
   3   7   0       10.44        9.28      3.46 o 
   4   7   0       17.85       14.99      4.73 o 
   5   7   0        6.17        5.76      6.92 o 
   0   8   0     1844.31     1845.48     41.56 o 
   1   8   0      566.59      575.57      8.67 o 
   2   8   0       13.56       14.78      1.83 o 
   3   8   0      193.86      200.49      7.70 o 
   4   8   0       30.03       35.66      4.13 o 
   5   8   0        0.85       -0.57      4.85 o 
   1   9   0      440.88      421.86      6.69 o 
   2   9   0      327.17      349.45     10.21 o 
   3   9   0       18.25       18.86      4.81 o 
   4   9   0       20.80       16.65      9.19 o 
   5   9   0       10.23       14.90      3.84 o 
   0  10   0      528.13      519.94     13.38 o 
   1  10   0      501.66      506.79      8.46 o 
   2  10   0      338.19      346.51      8.06 o 
   3  10   0      170.34      165.60     10.19 o 
   4  10   0        8.88        8.33      5.15 o 
   5  10   0       11.23        7.32      3.34 o 
   1  11   0      453.54      474.33      8.86 o 
   2  11   0      415.52      392.95      8.08 o 
   3  11   0       19.55       21.25      2.80 o 
   4  11   0        6.26        8.28      4.50 o 
   5  11   0       19.92       15.65      3.82 o 
   0  12   0      344.35      339.24      7.99 o 
   1  12   0       85.23       87.68      2.72 o 
   2  12   0       55.37       53.14      3.17 o 
   3  12   0       56.09       59.76      9.84 o 
   4  12   0       14.97        5.86      2.37 o 
   5  12   0        1.35        7.48      6.38 o 
   1  13   0       83.39       71.04      2.55 o 
   2  13   0      429.24      447.14     11.79 o 
   3  13   0        2.20        0.80      1.69 o 
   4  13   0        7.38        3.45      4.81 o 
   5  13   0        5.52        9.19      3.60 o 
   0  14   0     1018.52     1095.83     33.99 o 
   1  14   0       60.53       53.82      2.32 o 
   2  14   0      228.37      232.94      6.03 o 
   3  14   0       50.51       57.23      6.91 o 
   4  14   0       38.85       32.86     11.04 o 
   5  14   0        3.92        8.95      3.19 o 
   1  15   0       96.47      110.71      3.24 o 
   2  15   0       95.46       94.18      4.52 o 
   3  15   0      139.91      130.54      9.91 o 
   4  15   0        4.17        3.14      4.08 o 
   5  15   0        2.11       -0.78      2.90 o 
   0  16   0       34.81       27.19      2.58 o 
   1  16   0      382.47      392.27      7.96 o 
   2  16   0        6.71        6.30      1.37 o 
   3  16   0      145.40      142.41      5.69 o 
   4  16   0       33.00       26.44      4.66 o 
   5  16   0        9.20        6.61      3.25 o 
   1  17   0      236.01      238.93      5.60 o 
   2  17   0      239.21      245.53      7.90 o 
   3  17   0       67.48       65.02      3.98 o 
   4  17   0       10.95        6.40      2.38 o 
   5  17   0        2.48        2.85      5.76 o 
   0  18   0      213.94      218.85      7.34 o 
   1  18   0       73.47       73.29      2.88 o 
   2  18   0       85.78       78.73      3.76 o 
   3  18   0       14.00       11.61      2.10 o 
   4  18   0        2.84        3.72      2.26 o 
   5  18   0        1.74        4.75      3.56 o 
   1  19   0      374.83      404.12      8.54 o 
   2  19   0      148.13      132.98      5.12 o 
   3  19   0       17.55       17.20      2.62 o 
   4  19   0        9.05        4.94      2.47 o 
   0  20   0      114.78      116.10      7.34 o 
   1  20   0      100.15      102.40      3.55 o 
   2  20   0      116.53      122.89      4.95 o 
   3  20   0       21.02       19.47      2.75 o 
   4  20   0       15.12       10.61      4.59 o 
   1  21   0        2.03        3.60      1.34 o 
   2  21   0      149.41      154.46      5.66 o 
   3  21   0       11.26       10.11      2.42 o 
   4  21   0        7.64        4.44      2.46 o 
   0  22   0       33.99       36.58      3.80 o 
   1  22   0       98.05       89.70      3.65 o 
   2  22   0       57.33       47.10      7.19 o 
   3  22   0        1.26        5.01      2.04 o 
   4  22   0        3.98        6.31      3.43 o 
   1  23   0        3.53        3.58      1.41 o 
   2  23   0       13.60       16.63      2.46 o 
   3  23   0       24.16       17.75      2.87 o 
   4  23   0        3.55        2.50      3.56 o 
   0  24   0      193.41      186.73      7.77 o 
   1  24   0      247.39      253.06      6.61 o 
   2  24   0      107.35      105.61      7.17 o 
   3  24   0       22.95       24.29      3.26 o 
   4  24   0        6.40        7.63      3.11 o 
   1  25   0       55.13       54.36      3.41 o 
   2  25   0        6.86        8.27      2.39 o 
   3  25   0        2.57        7.24      3.10 o 
   4  25   0        2.62        4.28      4.09 o 
   0  26   0       35.75       34.09      9.42 o 
   1  26   0       23.89       25.93      2.60 o 
   2  26   0        2.20        1.10      1.87 o 
   3  26   0        7.63        6.96      4.42 o 
   4  26   0        2.76        3.58      3.46 o 
   1  27   0       88.34      101.04     13.62 o 
   2  27   0       14.26       13.37      2.81 o 
   3  27   0        1.77        4.84      2.74 o 
   0  28   0      121.10      140.64     14.96 o 
   1  28   0        0.90        2.24      2.14 o 
   2  28   0        2.55        4.49      2.44 o 
   3  28   0        3.81       -0.63      2.90 o 
   1  29   0        3.84        1.05      2.12 o 
   2  29   0       14.07       10.93      2.79 o 
   3  29   0        6.20        7.34      3.16 o 
   0  30   0       72.13       64.01      5.92 o 
   1  30   0        4.51        5.82      2.43 o 
   2  30   0        0.93        2.60      2.65 o 
   3  30   0        4.49        5.74      3.26 o 
   1  31   0       25.32       22.27      4.87 o 
   2  31   0        9.80        4.89      2.63 o 
   3  31   0        5.16        5.72      4.11 o 
   0  32   0       19.86       17.15      4.08 o 
   1  32   0        3.59        2.51      3.49 o 
   2  32   0        4.69        4.92      2.89 o 
   1  33   0        6.90        3.98      2.94 o 
   2  33   0        0.05        3.94      3.11 o 
   0  34   0        0.08       -0.60      3.30 o 
   1  34   0        9.47       11.94      3.76 o 
   2  34   0        1.58        5.25      3.72 o 
   1  35   0        8.41        7.56      4.27 o 
   0  36   0        8.42       10.38      5.69 o 
   1  36   0        2.83        6.80      4.24 o 
  -1 -36   1        1.08       -4.32      7.31 o 
   0 -36   1        0.58        5.58      8.73 o 
   1 -36   1        0.41        3.47      4.23 o 
  -1 -35   1        8.99       15.19      7.80 o 
   0 -35   1        0.31       -0.24      6.58 o 
   1 -35   1        2.24        3.29      3.95 o 
  -2 -34   1        5.52        7.32      4.51 o 
  -1 -34   1        1.52       -0.81      6.53 o 
   0 -34   1        0.50        3.24      6.63 o 
   1 -34   1        9.16        4.22      4.21 o 
   2 -34   1        1.18        3.38      4.56 o 
  -2 -33   1        2.87       -1.26      3.78 o 
  -1 -33   1        9.97        7.29      7.11 o 
   0 -33   1        1.81        1.67      6.09 o 
   1 -33   1       11.80        9.83      3.87 o 
   2 -33   1        1.38       -0.76      3.54 o 
  -2 -32   1        5.97        9.04      4.26 o 
  -1 -32   1        2.77       -1.60      5.97 o 
   0 -32   1       26.83       22.41      7.02 o 
   1 -32   1       13.87       16.00      4.03 o 
   2 -32   1       16.14        7.54      4.32 o 
  -3 -31   1        0.96       -3.29      3.29 o 
  -2 -31   1        4.50        5.10      7.69 o 
  -1 -31   1        3.45        2.61      5.43 o 
   0 -31   1       34.93       39.05     18.34 o 
   1 -31   1        5.39        3.96      3.20 o 
   2 -31   1        3.06        0.79      3.65 o 
   3 -31   1       34.35       48.14      8.23 o 
  -3 -30   1        5.10       -1.16      4.00 o 
  -2 -30   1        1.71        1.13      2.91 o 
  -1 -30   1        5.00       -2.26      5.25 o 
   0 -30   1       20.22       21.97      8.77 o 
   1 -30   1       22.38       23.08      4.04 o 
   2 -30   1       18.26       16.25      4.57 o 
   3 -30   1        4.50        6.38     10.15 o 
  -3 -29   1        4.48        8.75      3.92 o 
  -2 -29   1        4.06       -1.06      2.96 o 
  -1 -29   1        0.25       -1.73      4.87 o 
   0 -29   1       44.79       36.72     10.69 o 
   1 -29   1       18.47       10.45      3.36 o 
   2 -29   1        1.47        1.98      3.79 o 
   3 -29   1       19.57       12.51      4.91 o 
  -3 -28   1        9.66       10.91      9.38 o 
  -2 -28   1        1.52        4.45      2.60 o 
  -1 -28   1       11.85        7.04      4.97 o 
   0 -28   1       52.57       45.43     14.46 o 
   1 -28   1        1.18        0.10      2.67 o 
   2 -28   1       14.62       10.34      4.87 o 
   3 -28   1        3.55        2.93      4.26 o 
  -3 -27   1       15.74        5.08      3.44 o 
  -2 -27   1       19.16       23.92      4.77 o 
  -1 -27   1       68.26       56.70      7.58 o 
   0 -27   1      131.15      141.30     14.46 o 
   1 -27   1       67.41       70.50      5.49 o 
   2 -27   1       10.49        9.12      3.21 o 
   3 -27   1        8.47        5.65      4.88 o 
  -4 -26   1        5.42        7.96      4.00 o 
  -3 -26   1        1.96       -0.02      2.72 o 
  -2 -26   1        0.26        0.46      2.54 o 
  -1 -26   1       38.93       35.55      6.51 o 
   0 -26   1       24.48       24.24      5.92 o 
   1 -26   1       55.14       56.20      4.77 o 
   2 -26   1       49.50       51.86      4.90 o 
   3 -26   1        0.45       -2.43      3.23 o 
  -4 -25   1        3.42        2.57      4.02 o 
  -3 -25   1        7.58        5.83      3.19 o 
  -2 -25   1       35.84       31.49      3.87 o 
  -1 -25   1       52.86       48.24     13.84 o 
   0 -25   1       20.93       15.01      5.02 o 
   1 -25   1       39.43       37.84      6.07 o 
   2 -25   1        1.67        5.97      3.36 o 
   3 -25   1        0.70        3.73      5.35 o 
   4 -25   1        8.40       11.14      8.65 o 
  -4 -24   1        7.57        6.62      5.11 o 
  -3 -24   1        2.52       -0.46      4.54 o 
  -2 -24   1       50.93       49.26      6.88 o 
  -1 -24   1       94.74      101.10      8.45 o 
   0 -24   1       66.30       72.18      7.42 o 
   1 -24   1      187.22      208.54      7.66 o 
   2 -24   1       50.35       50.22      4.58 o 
   3 -24   1        5.94        4.37      3.71 o 
   4 -24   1       13.66       16.20      5.13 o 
  -4 -23   1       15.42        9.17      3.99 o 
  -3 -23   1        3.33        3.77      4.85 o 
  -2 -23   1       19.69       20.65      3.15 o 
  -1 -23   1       19.57       15.56      4.67 o 
   0 -23   1      102.14      120.14      8.94 o 
   1 -23   1       55.65       61.58      4.68 o 
   2 -23   1        5.84        8.87      6.22 o 
   3 -23   1        9.44       12.71      5.11 o 
   4 -23   1        7.16        0.08      3.43 o 
  -4 -22   1        0.63        4.22      3.46 o 
  -3 -22   1        0.12       -0.59      3.27 o 
  -2 -22   1       68.43       68.41      6.70 o 
  -1 -22   1        1.09        1.08      3.56 o 
   0 -22   1       38.51       38.75      5.67 o 
   1 -22   1       50.76       53.83      4.23 o 
   2 -22   1       25.25       21.38      3.23 o 
   3 -22   1        2.12        6.26      3.52 o 
   4 -22   1        9.86        3.18      5.23 o 
  -4 -21   1       60.92       78.46     13.69 o 
  -3 -21   1       19.04       16.29      4.23 o 
  -2 -21   1       26.78       29.86      4.84 o 
  -1 -21   1        4.91       13.83      4.24 o 
   0 -21   1      150.59      153.90      9.35 o 
   1 -21   1        6.55        6.29      2.14 o 
   2 -21   1       10.48        9.18      3.07 o 
   3 -21   1       61.00       73.39     11.61 o 
   4 -21   1        2.45        0.44      4.96 o 
  -4 -20   1        2.42        3.68     11.73 o 
  -3 -20   1        5.97        5.27      2.52 o 
  -2 -20   1      100.39       99.59     12.56 o 
  -1 -20   1        1.04        2.18      3.37 o 
   0 -20   1        6.97        6.18      3.54 o 
   1 -20   1      183.78      185.23      6.67 o 
   2 -20   1       26.50       26.73      5.12 o 
   3 -20   1       11.35       11.56      3.66 o 
   4 -20   1        9.08       12.78      3.92 o 
  -4 -19   1       19.94       20.43      4.38 o 
  -3 -19   1       23.88       23.46      9.19 o 
  -2 -19   1       88.19       97.95      4.81 o 
  -1 -19   1       75.36       83.09      6.80 o 
   0 -19   1      217.48      220.96     11.69 o 
   1 -19   1       36.29       34.84      4.82 o 
   2 -19   1      156.97      159.42      6.46 o 
   3 -19   1       46.95       46.00      5.33 o 
   4 -19   1        5.85        3.85      3.42 o 
  -5 -18   1        1.72        5.46      4.46 o 
  -4 -18   1       14.39        3.95      6.50 o 
  -3 -18   1       16.26       24.08      6.69 o 
  -2 -18   1       19.39       14.01      2.43 o 
  -1 -18   1       33.08       31.17      4.64 o 
   0 -18   1       66.16       66.13      5.92 o 
   1 -18   1      280.04      307.11      8.64 o 
   2 -18   1        3.32        6.34      2.13 o 
   3 -18   1       12.16       13.98      3.42 o 
   4 -18   1       13.82       16.22      4.56 o 
  -5 -17   1        3.96        3.54      4.23 o 
  -4 -17   1        0.95        0.98      3.27 o 
  -3 -17   1       54.97       44.99      5.96 o 
  -2 -17   1       49.06       47.79      3.62 o 
  -1 -17   1      256.67      251.90     10.39 o 
   0 -17   1      446.23      490.33     11.96 o 
   1 -17   1       48.15       46.66      3.79 o 
   2 -17   1       62.38       65.05      4.31 o 
   3 -17   1      109.06      108.33      8.88 o 
   4 -17   1       11.32       13.23      4.61 o 
  -5 -16   1        3.39        8.08      4.46 o 
  -4 -16   1        8.88        9.97      6.27 o 
  -3 -16   1      270.90      274.83     10.44 o 
  -2 -16   1      233.95      256.02     14.63 o 
  -1 -16   1       77.03       80.22      3.82 o 
   0 -16   1       95.54      106.46      4.40 o 
   1 -16   1      167.22      167.84      5.60 o 
   2 -16   1       49.52       51.88      5.47 o 
   3 -16   1       36.91       44.09      5.10 o 
   4 -16   1       14.48       22.06      6.38 o 
   5 -16   1       11.71       10.69      5.69 o 
  -5 -15   1        1.12        2.15      4.08 o 
  -4 -15   1        3.38        1.04      2.64 o 
  -3 -15   1      148.29      159.80     16.19 o 
  -2 -15   1       21.60       16.74      2.27 o 
  -1 -15   1       18.17       12.74      3.96 o 
   0 -15   1      143.26      142.07      4.99 o 
   1 -15   1       13.53       10.29      1.94 o 
   2 -15   1      122.77      126.12      5.08 o 
   3 -15   1       33.01       31.44      4.93 o 
   4 -15   1        2.34        5.98      2.94 o 
   5 -15   1        7.11        2.23      4.38 o 
  -5 -14   1        1.41        3.08      3.77 o 
  -4 -14   1       38.16       34.65      4.71 o 
  -3 -14   1      225.52      221.77      8.75 o 
  -2 -14   1       99.52      105.01      4.10 o 
  -1 -14   1      201.89      212.86      8.05 o 
   0 -14   1       82.53       72.48      3.41 o 
   1 -14   1      136.90      124.32      7.27 o 
   2 -14   1      138.81      131.73      5.22 o 
   3 -14   1       13.97       15.88      3.25 o 
   4 -14   1       36.42       34.88      7.01 o 
   5 -14   1       31.80       37.98      6.37 o 
  -5 -13   1       14.46        8.54      4.23 o 
  -4 -13   1        2.61        2.88      5.08 o 
  -3 -13   1      100.28       91.90      8.73 o 
  -2 -13   1       81.86       80.49      3.52 o 
  -1 -13   1       62.88       59.95      2.84 o 
   0 -13   1      177.51      169.45      5.25 o 
   1 -13   1      100.68       96.46      5.86 o 
   2 -13   1      254.03      269.06      7.47 o 
   3 -13   1      158.25      166.71      7.33 o 
   4 -13   1        1.92        2.68      2.85 o 
   5 -13   1       11.35        7.97      7.34 o 
  -5 -12   1        5.68       11.08      4.31 o 
  -4 -12   1       28.62       35.10      4.49 o 
  -3 -12   1       22.90       17.88      2.90 o 
  -2 -12   1      194.70      199.32      6.13 o 
  -1 -12   1      338.78      362.79      7.31 o 
   0 -12   1      183.14      175.66      5.72 o 
   1 -12   1      446.26      433.08     10.16 o 
   2 -12   1      104.10      102.85      4.07 o 
   3 -12   1       78.52       75.57      5.96 o 
   4 -12   1       13.30        9.74      5.17 o 
   5 -12   1       24.10       25.78      5.87 o 
  -5 -11   1        5.72        0.92      3.46 o 
  -4 -11   1       54.28       49.40      5.05 o 
  -3 -11   1       57.63       58.00      4.52 o 
  -2 -11   1      482.31      507.49      9.99 o 
  -1 -11   1      668.53      666.42     11.96 o 
   0 -11   1      117.87      114.64      4.15 o 
   1 -11   1       59.03       60.29      3.25 o 
   2 -11   1      468.26      474.86     10.25 o 
   3 -11   1       72.04       75.98      4.79 o 
   4 -11   1        3.91        3.90      2.83 o 
   5 -11   1       18.65       14.49      8.11 o 
  -5 -10   1        2.70        5.77      4.08 o 
  -4 -10   1       10.39       11.07      3.58 o 
  -3 -10   1       21.51       28.28      3.31 o 
  -2 -10   1      386.07      386.05      8.67 o 
  -1 -10   1      718.09      745.15     13.24 o 
   0 -10   1      134.06      119.97      2.47 o 
   1 -10   1      481.40      479.12     10.63 o 
   2 -10   1      129.99      125.10      4.22 o 
   3 -10   1        0.81        2.47      1.92 o 
   4 -10   1       44.39       45.78      7.33 o 
   5 -10   1       19.30       16.57      4.63 o 
  -5  -9   1       14.62       16.36      4.52 o 
  -4  -9   1       44.65       42.46      4.21 o 
  -3  -9   1       22.19       28.36      3.30 o 
  -2  -9   1      332.95      359.95      8.22 o 
  -1  -9   1      790.17      820.32     11.70 o 
   0  -9   1     1232.50     1185.49     16.40 o 
   1  -9   1      271.32      277.98      7.32 o 
   2  -9   1       29.39       26.37      2.24 o 
   3  -9   1       55.78       53.39      4.23 o 
   4  -9   1       12.34        8.18      2.99 o 
   5  -9   1        8.35       12.23      4.77 o 
  -5  -8   1        3.27        3.12      3.57 o 
  -4  -8   1       10.53       12.81      5.52 o 
  -3  -8   1      229.44      237.05      7.47 o 
  -2  -8   1     2114.98     2190.06     40.85 o 
  -1  -8   1      321.71      333.30      5.27 o 
   0  -8   1      574.94      525.59      7.77 o 
   1  -8   1      215.47      213.68      4.76 o 
   2  -8   1      107.19      111.15      3.80 o 
   3  -8   1      135.65      126.65      7.32 o 
   4  -8   1       96.80      107.76      9.89 o 
   5  -8   1       11.08        1.87      3.90 o 
  -5  -7   1       24.33       27.44      4.98 o 
  -4  -7   1      119.97      130.34      7.89 o 
  -3  -7   1        2.27        5.66      2.94 o 
  -2  -7   1      313.19      322.00      7.09 o 
  -1  -7   1      881.32      898.99     12.42 o 
   0  -7   1      899.50      852.31     11.78 o 
   1  -7   1     1173.76     1146.44     16.18 o 
   2  -7   1     1110.50     1169.20     20.87 o 
   3  -7   1       86.76       79.17      7.39 o 
   4  -7   1       86.58       94.91      6.41 o 
   5  -7   1        0.62        1.13      3.37 o 
  -5  -6   1        5.29        9.49      3.76 o 
  -4  -6   1        9.58        8.82      2.40 o 
  -3  -6   1        3.90        6.87      3.11 o 
  -2  -6   1      203.87      199.77      4.97 o 
  -1  -6   1     2733.19     2720.62     35.83 o 
   0  -6   1      497.64      468.64      7.50 o 
   1  -6   1      119.79      119.56      2.58 o 
   2  -6   1      604.79      640.69     17.71 o 
   3  -6   1       52.30       51.26      4.11 o 
   4  -6   1       70.69       71.57      8.80 o 
   5  -6   1        0.06       -0.51      3.54 o 
  -5  -5   1        2.14        5.02      4.35 o 
  -4  -5   1      117.43      116.55      7.02 o 
  -3  -5   1       54.54       48.50      4.58 o 
  -2  -5   1      122.95      124.15      5.63 o 
  -1  -5   1     3087.09     3020.13     43.22 o 
   0  -5   1     1389.22     1345.22     19.66 o 
   1  -5   1       48.77       42.80      2.85 o 
   2  -5   1      242.32      229.08     11.62 o 
   3  -5   1       11.84       10.25      3.34 o 
   4  -5   1       25.95       27.60      3.83 o 
   5  -5   1        8.28        7.86      3.86 o 
  -5  -4   1        4.84       -0.53      2.73 o 
  -4  -4   1        6.76        6.87      2.39 o 
  -3  -4   1       22.87       18.76      2.34 o 
  -2  -4   1       18.67       22.79      1.48 o 
  -1  -4   1     1370.41     1349.68     17.96 o 
   0  -4   1      443.76      419.54      5.96 o 
   1  -4   1     1983.63     2019.07     27.26 o 
   2  -4   1       64.81       66.70      3.42 o 
   3  -4   1        0.73        0.40      1.99 o 
   4  -4   1       43.15       39.61      5.56 o 
   5  -4   1        9.73        8.04      6.46 o 
  -5  -3   1       18.73       17.98      4.03 o 
  -4  -3   1       89.47       89.41      4.75 o 
  -3  -3   1       80.23       80.55      6.06 o 
  -2  -3   1      142.12      140.83      3.48 o 
  -1  -3   1     7520.83     7530.32     96.57 o 
   0  -3   1     2723.05     2490.14     32.90 o 
   1  -3   1     1673.11     1640.68     24.04 o 
   2  -3   1      520.18      540.73     12.56 o 
   3  -3   1       52.75       55.18      3.98 o 
   4  -3   1       10.94        6.92      2.71 o 
   5  -3   1       37.07       30.87      5.47 o 
  -5  -2   1        4.08        3.20      3.04 o 
  -4  -2   1       42.29       45.55      4.25 o 
  -3  -2   1       46.47       46.22      2.41 o 
  -2  -2   1       61.77       58.40      1.77 o 
  -1  -2   1     1225.78     1235.72     16.42 o 
   0  -2   1     2671.93     2522.77     33.21 o 
   1  -2   1      162.11      150.86      2.81 o 
   2  -2   1      904.60      928.56     19.27 o 
   3  -2   1       64.48       73.70      4.19 o 
   4  -2   1        8.34        6.63      2.83 o 
   5  -2   1       17.34       19.46      7.77 o 
  -5  -1   1        5.32       11.48      5.61 o 
  -4  -1   1        6.73        6.23      6.69 o 
  -3  -1   1       99.24      107.32      3.90 o 
  -2  -1   1       45.53       41.81      1.57 o 
  -1  -1   1      656.09      666.61      8.60 o 
   0  -1   1     1350.26     1247.32     18.46 o 
   1  -1   1      197.09      198.36      4.43 o 
   2  -1   1      176.98      182.08      5.53 o 
   3  -1   1       90.32       86.83     10.12 o 
   4  -1   1       10.17        9.45      2.71 o 
   5  -1   1        0.33       -1.03      2.97 o 
  -5   0   1        5.51        9.51      7.34 o 
  -4   0   1        0.26        0.21      1.99 o 
  -3   0   1      328.37      322.77      7.01 o 
  -2   0   1      519.19      519.63      8.39 o 
  -1   0   1     2637.06     2694.92     35.67 o 
   0   0   1     2734.21     2639.34     34.68 o 
   1   0   1     3467.38     3447.76     45.72 o 
   2   0   1      170.46      171.27      7.13 o 
   3   0   1       72.71       77.83      3.50 o 
   4   0   1      113.18      120.56     10.25 o 
   5   0   1       11.27        6.47      4.46 o 
  -5   1   1        5.46        7.42      4.85 o 
  -4   1   1        6.99        3.43      3.27 o 
  -3   1   1      102.06      100.60      3.40 o 
  -2   1   1       45.98       44.62      1.72 o 
  -1   1   1      671.66      681.88     10.49 o 
   0   1   1     1362.97     1291.75     16.91 o 
   1   1   1      196.96      196.38      3.92 o 
   2   1   1      183.13      180.96      4.03 o 
   3   1   1       91.61       88.92      5.19 o 
   4   1   1        9.91       12.18      4.77 o 
   5   1   1        0.40        4.23      3.85 o 
  -5   2   1        4.12        7.21      3.12 o 
  -4   2   1       42.31       43.98      5.07 o 
  -3   2   1       47.23       44.77      2.64 o 
  -2   2   1       58.15       55.45      4.18 o 
  -1   2   1     1229.36     1250.08     18.66 o 
   0   2   1     2643.98     2518.84     36.36 o 
   1   2   1      151.58      141.66      2.83 o 
   2   2   1      896.38      895.70     14.43 o 
   3   2   1       63.59       65.85      3.28 o 
   4   2   1        8.88        9.49     13.81 o 
   5   2   1       17.94       12.23      9.08 o 
  -5   3   1       18.41       15.68      3.94 o 
  -4   3   1       88.88       80.72      5.26 o 
  -3   3   1       81.94       86.90      4.50 o 
  -2   3   1      139.64      141.22      4.36 o 
  -1   3   1     7550.84     7487.24    110.22 o 
   0   3   1     2685.58     2496.96     32.87 o 
   1   3   1     1673.38     1628.23     22.24 o 
   2   3   1      524.20      548.27     10.60 o 
   3   3   1       52.95       51.58      4.86 o 
   4   3   1       10.53        4.10      5.38 o 
   5   3   1       36.42       37.37      5.43 o 
  -5   4   1        5.06        7.38      6.46 o 
  -4   4   1        6.77        5.56      2.20 o 
  -3   4   1       21.86       21.12      2.81 o 
  -2   4   1       15.94       15.84      1.31 o 
  -1   4   1     1360.38     1346.95     18.54 o 
   0   4   1      433.08      417.92      5.97 o 
   1   4   1     2001.52     2015.67     27.28 o 
   2   4   1       64.86       65.36      2.71 o 
   3   4   1        0.65        0.80      2.35 o 
   4   4   1       43.46       42.98     10.96 o 
   5   4   1       10.33        6.23      3.58 o 
  -5   5   1        2.27        1.69      2.82 o 
  -4   5   1      116.18      118.28      6.32 o 
  -3   5   1       56.71       51.16      7.88 o 
  -2   5   1      123.88      126.82      4.02 o 
  -1   5   1     3091.50     3010.59     43.82 o 
   0   5   1     1415.64     1348.13     18.39 o 
   1   5   1       48.82       47.08      1.58 o 
   2   5   1      248.82      248.90      5.89 o 
   3   5   1       12.03       12.25      2.61 o 
   4   5   1       25.80       25.27      3.86 o 
   5   5   1        7.98        7.45      8.34 o 
  -5   6   1        5.29       12.03      3.56 o 
  -4   6   1        9.58        7.54      2.47 o 
  -3   6   1        3.10        4.67      4.69 o 
  -2   6   1      205.41      203.90      5.57 o 
  -1   6   1     2722.33     2676.66     35.83 o 
   0   6   1      504.50      484.30      6.98 o 
   1   6   1      110.86      110.84      2.50 o 
   2   6   1      598.83      625.78     11.78 o 
   3   6   1       51.34       43.80      4.93 o 
   4   6   1       69.32       75.62      9.81 o 
   5   6   1        0.02       -1.86      2.70 o 
  -5   7   1       24.95       17.78      9.50 o 
  -4   7   1      118.11      121.51     13.53 o 
  -3   7   1        2.37        0.10      2.85 o 
  -2   7   1      312.12      299.10     15.18 o 
  -1   7   1      861.11      876.04     12.42 o 
   0   7   1      912.06      875.93     13.28 o 
   1   7   1     1174.62     1156.77     16.16 o 
   2   7   1     1106.58     1196.78     23.93 o 
   3   7   1       88.83       84.52      6.13 o 
   4   7   1       86.36       92.78      6.34 o 
   5   7   1        0.66        0.09      5.04 o 
  -5   8   1        3.16        5.93      4.54 o 
  -4   8   1       10.51        7.70      2.35 o 
  -3   8   1      231.60      231.78      8.10 o 
  -2   8   1     2129.61     2204.80     43.30 o 
  -1   8   1      320.61      335.04      5.31 o 
   0   8   1      567.05      545.69      9.17 o 
   1   8   1      225.05      217.39      4.53 o 
   2   8   1      109.44      117.37      4.59 o 
   3   8   1      136.85      137.36      4.99 o 
   4   8   1       94.75       87.90      6.24 o 
   5   8   1       11.69        4.93      3.63 o 
  -5   9   1       15.07       12.63      3.46 o 
  -4   9   1       42.81       43.25      5.53 o 
  -3   9   1       23.50       28.46      6.00 o 
  -2   9   1      336.54      372.44      8.78 o 
  -1   9   1      769.73      813.12     14.06 o 
   0   9   1     1219.99     1197.36     16.45 o 
   1   9   1      271.44      268.78      5.92 o 
   2   9   1       32.37       31.66      2.44 o 
   3   9   1       54.49       54.58      4.13 o 
   4   9   1       12.16       13.33      3.12 o 
   5   9   1        8.47        8.90      3.52 o 
  -5  10   1        2.76        5.36      5.04 o 
  -4  10   1       10.38        9.89      3.11 o 
  -3  10   1       20.51       21.23      2.25 o 
  -2  10   1      394.17      385.72      9.19 o 
  -1  10   1      718.76      751.81     12.96 o 
   0  10   1      134.32      126.87      2.56 o 
   1  10   1      480.52      467.14     13.71 o 
   2  10   1      132.12      131.01      8.53 o 
   3  10   1        0.86        3.97      3.74 o 
   4  10   1       42.89       36.93      7.42 o 
   5  10   1       19.77       25.33      4.63 o 
  -5  11   1        5.91       11.72      6.47 o 
  -4  11   1       52.51       58.93      7.37 o 
  -3  11   1       56.70       58.03      7.59 o 
  -2  11   1      483.51      512.85     11.60 o 
  -1  11   1      658.04      655.66     10.58 o 
   0  11   1      123.47      120.78      2.70 o 
   1  11   1       59.30       60.67      2.25 o 
   2  11   1      470.64      513.56     11.42 o 
   3  11   1       72.93       73.58      3.75 o 
   4  11   1        4.01        3.53      2.92 o 
   5  11   1       18.59       15.75      5.46 o 
  -5  12   1        5.72        5.14      6.26 o 
  -4  12   1       28.56       24.86      2.92 o 
  -3  12   1       21.92       21.32      3.68 o 
  -2  12   1      202.45      210.36      5.77 o 
  -1  12   1      334.69      373.44      7.28 o 
   0  12   1      182.13      176.54      3.90 o 
   1  12   1      439.56      431.27      7.89 o 
   2  12   1      107.31      107.91      4.21 o 
   3  12   1       79.72       73.59      3.75 o 
   4  12   1       12.36        8.87      4.35 o 
   5  12   1       24.51       28.06      5.00 o 
  -5  13   1       14.23       12.15      6.75 o 
  -4  13   1        2.47        0.53      2.46 o 
  -3  13   1      101.72       94.89     12.21 o 
  -2  13   1       83.42       84.82      2.92 o 
  -1  13   1       62.42       56.29      2.84 o 
   0  13   1      179.91      168.62      3.87 o 
   1  13   1      100.48      100.07      5.02 o 
   2  13   1      254.82      248.88     10.84 o 
   3  13   1      153.90      138.75      6.96 o 
   4  13   1        1.79        2.04      3.38 o 
   5  13   1       11.17        8.79      3.50 o 
  -5  14   1        1.31        7.18      6.37 o 
  -4  14   1       38.19       35.99      3.97 o 
  -3  14   1      223.24      219.99      6.84 o 
  -2  14   1       99.25       96.39      3.56 o 
  -1  14   1      200.67      207.21      4.42 o 
   0  14   1       81.07       74.28      3.24 o 
   1  14   1      135.13      135.12      4.10 o 
   2  14   1      140.32      140.15      4.36 o 
   3  14   1       14.48       11.21      2.51 o 
   4  14   1       36.64       39.45      5.84 o 
   5  14   1       31.89       35.37      5.19 o 
  -5  15   1        1.19        5.57      5.85 o 
  -4  15   1        3.82        2.81      2.19 o 
  -3  15   1      150.44      145.69      5.41 o 
  -2  15   1       21.89       22.65      1.92 o 
  -1  15   1       19.51       19.57      2.46 o 
   0  15   1      147.60      141.74      3.62 o 
   1  15   1       13.56       11.01      1.45 o 
   2  15   1      121.05      127.18      4.95 o 
   3  15   1       35.08       30.70      3.54 o 
   4  15   1        2.35       -0.39      2.16 o 
   5  15   1        6.85       11.83      3.78 o 
  -5  16   1        3.43       11.99      6.89 o 
  -4  16   1        8.87        7.03      2.30 o 
  -3  16   1      268.99      269.64      8.02 o 
  -2  16   1      229.94      239.52      6.63 o 
  -1  16   1       75.85       83.51      2.87 o 
   0  16   1       92.18       92.77      6.29 o 
   1  16   1      170.88      158.48      4.82 o 
   2  16   1       48.11       49.20      5.24 o 
   3  16   1       36.83       37.89      3.37 o 
   4  16   1       13.99       12.62      5.54 o 
   5  16   1       11.71       13.60      4.58 o 
  -5  17   1        3.97       10.12     13.04 o 
  -4  17   1        1.20        0.78      2.02 o 
  -3  17   1       56.24       60.32      7.82 o 
  -2  17   1       50.11       56.16      2.99 o 
  -1  17   1      259.56      270.77      6.07 o 
   0  17   1      441.53      461.29      9.60 o 
   1  17   1       48.21       49.49      5.05 o 
   2  17   1       61.94       69.01      3.67 o 
   3  17   1      110.82      123.23      5.60 o 
   4  17   1       11.18       11.31      7.67 o 
  -5  18   1        1.75       13.21      7.16 o 
  -4  18   1       14.36        8.32      2.39 o 
  -3  18   1       15.77       18.15      3.32 o 
  -2  18   1       20.97       18.78      2.79 o 
  -1  18   1       33.98       38.12      2.42 o 
   0  18   1       63.56       67.89      2.81 o 
   1  18   1      284.99      298.53      7.82 o 
   2  18   1        3.48        2.20      1.57 o 
   3  18   1       12.54       11.50      3.82 o 
   4  18   1       14.26       14.62      3.12 o 
  -4  19   1       19.53       19.82      5.55 o 
  -3  19   1       23.17       13.49      2.22 o 
  -2  19   1       88.45       85.68      8.65 o 
  -1  19   1       73.17       76.77      3.56 o 
   0  19   1      218.20      220.27      5.37 o 
   1  19   1       36.14       34.74      3.92 o 
   2  19   1      152.68      164.42      5.71 o 
   3  19   1       47.42       42.84      6.71 o 
   4  19   1        5.76        7.94      2.68 o 
  -4  20   1        2.40        3.87      2.22 o 
  -3  20   1        6.36        8.63      2.55 o 
  -2  20   1      102.02       97.86      4.36 o 
  -1  20   1        1.01        0.53      1.12 o 
   0  20   1        6.98        5.28      1.32 o 
   1  20   1      184.30      187.41      7.78 o 
   2  20   1       25.35       21.62      2.52 o 
   3  20   1       11.34        6.74      2.16 o 
   4  20   1        9.05        7.81      5.48 o 
  -4  21   1       60.88       70.73      5.16 o 
  -3  21   1       18.54       21.44      4.64 o 
  -2  21   1       26.47       24.03      3.09 o 
  -1  21   1        5.83        7.53      1.73 o 
   0  21   1      151.42      162.17      5.46 o 
   1  21   1        6.61        6.94      2.60 o 
   2  21   1       10.65       12.54      2.16 o 
   3  21   1       61.82       57.35      4.29 o 
   4  21   1        2.42        3.57      2.54 o 
  -4  22   1        0.64       14.81      5.87 o 
  -3  22   1        0.06        1.05      1.96 o 
  -2  22   1       68.20       75.81      9.89 o 
  -1  22   1        1.00        0.09      1.36 o 
   0  22   1       39.31       45.18      2.88 o 
   1  22   1       50.97       54.79      3.51 o 
   2  22   1       26.26       28.58      2.86 o 
   3  22   1        2.26        3.43      2.06 o 
   4  22   1        9.68        9.18      2.94 o 
  -4  23   1       15.27       14.99      6.41 o 
  -3  23   1        3.43        6.54      2.24 o 
  -2  23   1       19.54       17.83      2.69 o 
  -1  23   1       18.81       16.70      2.14 o 
   0  23   1      100.03       96.73      4.58 o 
   1  23   1       55.53       55.79      4.45 o 
   2  23   1        5.28        4.74      2.67 o 
   3  23   1        9.76        6.51      2.30 o 
   4  23   1        7.15        8.13      3.11 o 
  -4  24   1        7.62       10.00      5.95 o 
  -3  24   1        2.61        4.74      3.22 o 
  -2  24   1       49.87       48.31      3.84 o 
  -1  24   1       95.48       87.50      7.03 o 
   0  24   1       66.55       64.81      5.17 o 
   1  24   1      186.85      197.67      6.56 o 
   2  24   1       50.68       52.70      6.84 o 
   3  24   1        5.78        5.05      2.36 o 
   4  24   1       13.73       11.12      3.51 o 
  -4  25   1        3.60       11.85      5.84 o 
  -3  25   1        7.77        6.84      6.00 o 
  -2  25   1       35.99       32.98      4.73 o 
  -1  25   1       53.62       60.89      3.57 o 
   0  25   1       22.17       24.27      2.49 o 
   1  25   1       39.38       39.65      3.40 o 
   2  25   1        1.73        2.81      1.92 o 
   3  25   1        0.87        2.72      2.11 o 
   4  25   1        8.27        7.32      3.27 o 
  -4  26   1        5.45       11.92      6.85 o 
  -3  26   1        1.88        3.54      2.76 o 
  -2  26   1        0.16        0.59      2.36 o 
  -1  26   1       39.09       38.57      4.70 o 
   0  26   1       24.96       22.91      2.48 o 
   1  26   1       52.91       54.86      6.32 o 
   2  26   1       49.95       56.35      4.28 o 
   3  26   1        0.47        1.28      2.37 o 
  -3  27   1       15.59       14.61      3.99 o 
  -2  27   1       19.27       23.72      3.27 o 
  -1  27   1       66.93       72.35      9.45 o 
   0  27   1      132.28      136.79      5.01 o 
   1  27   1       67.28       73.31      5.11 o 
   2  27   1        9.94        9.45      3.46 o 
   3  27   1        8.56        9.70      2.79 o 
  -3  28   1        9.68       10.40      3.53 o 
  -2  28   1        1.52        4.62      2.50 o 
  -1  28   1       11.80       15.30      2.48 o 
   0  28   1       53.45       56.06      4.78 o 
   1  28   1        1.31        3.52      2.84 o 
   2  28   1       14.53        9.33      5.12 o 
   3  28   1        3.50        5.13      3.89 o 
  -3  29   1        4.39        5.60      3.31 o 
  -2  29   1        3.94        1.95      2.52 o 
  -1  29   1        0.17        2.86      1.96 o 
   0  29   1       45.79       52.41      3.89 o 
   1  29   1       18.44       14.62      2.91 o 
   2  29   1        1.41        1.58      4.65 o 
   3  29   1       19.92       18.22      3.74 o 
  -3  30   1        5.04        6.69      3.75 o 
  -2  30   1        1.55        3.48      3.11 o 
  -1  30   1        4.95        3.58      2.16 o 
   0  30   1       20.07       16.96      2.74 o 
   1  30   1       21.61       30.05      5.81 o 
   2  30   1       17.91       22.08      3.61 o 
   3  30   1        4.44        7.24      4.43 o 
  -3  31   1        0.89        2.92      5.23 o 
  -2  31   1        4.39        3.20      2.87 o 
  -1  31   1        3.67        1.70      2.45 o 
   0  31   1       34.89       36.58      6.56 o 
   1  31   1        5.41        2.60      2.71 o 
   2  31   1        3.25        4.14      2.82 o 
   3  31   1       34.48       42.18     14.65 o 
  -2  32   1        6.08        4.36      3.15 o 
  -1  32   1        2.76        4.66      2.58 o 
   0  32   1       26.65       25.93      5.75 o 
   1  32   1       14.24       12.21      5.03 o 
   2  32   1       16.02       18.25      3.73 o 
  -2  33   1        2.79        5.97      3.83 o 
  -1  33   1       10.11        7.31      2.73 o 
   0  33   1        1.66        5.26      2.72 o 
   1  33   1       11.83        8.84      4.10 o 
   2  33   1        1.40       -0.10      4.02 o 
  -2  34   1        5.45        5.86      4.54 o 
  -1  34   1        1.51        5.44      2.89 o 
   0  34   1        0.56        4.86      3.60 o 
   1  34   1        9.33        4.94      4.21 o 
   2  34   1        1.25       -1.35      3.94 o 
  -1  35   1        8.92        8.75      3.34 o 
   0  35   1        0.28        1.01      4.69 o 
   1  35   1        2.23       -0.75      6.46 o 
  -1  36   1        1.09        3.44      3.13 o 
   0  36   1        0.59        1.29      3.77 o 
   1  36   1        0.47       -0.10      4.37 o 
   0  37   1        8.69        5.89      4.54 o 
   0 -36   2        1.34        4.84      3.95 o 
  -1 -35   2        5.52       16.48      7.74 o 
   0 -35   2        0.32        2.59      3.81 o 
   1 -35   2        3.57        1.02      4.15 o 
  -2 -34   2        1.27        1.87      4.12 o 
  -1 -34   2       20.61       23.56      8.44 o 
   0 -34   2        6.10        4.98      3.77 o 
   1 -34   2        1.02        6.30      3.89 o 
  -2 -33   2        1.58       -5.61      9.54 o 
  -1 -33   2        8.79        5.37      6.68 o 
   0 -33   2        0.03       -0.49      4.07 o 
   1 -33   2       14.00        9.16      4.05 o 
   2 -33   2       15.01        8.32      5.27 o 
  -2 -32   2       10.19       -6.23     10.23 o 
  -1 -32   2       22.29       29.27      7.52 o 
   0 -32   2        5.81        4.05      3.64 o 
   1 -32   2       16.91       19.11      4.27 o 
   2 -32   2        4.09       10.68      5.42 o 
  -3 -31   2        6.27       10.61      4.85 o 
  -2 -31   2        6.56        0.15      9.69 o 
  -1 -31   2        6.13        4.47      5.85 o 
   0 -31   2       10.64       13.82      3.82 o 
   1 -31   2       21.62       30.08      8.34 o 
   2 -31   2        9.72        5.56      5.27 o 
  -3 -30   2        3.47       -2.45      4.38 o 
  -2 -30   2        4.06        8.61      9.92 o 
  -1 -30   2        3.33        1.78      6.73 o 
   0 -30   2       12.74        7.80      3.57 o 
   1 -30   2        1.70        2.86      3.09 o 
   2 -30   2       46.84       55.44      6.65 o 
  -3 -29   2        1.38        6.84      4.00 o 
  -2 -29   2       15.63       17.46      9.08 o 
  -1 -29   2        2.04        1.66      5.01 o 
   0 -29   2       62.73       64.90      8.52 o 
   1 -29   2       10.74       15.12      4.72 o 
   2 -29   2        5.59        5.49      5.47 o 
   3 -29   2        4.82        6.53      5.25 o 
  -3 -28   2        2.75        5.50      3.55 o 
  -2 -28   2        8.77       24.46     10.61 o 
  -1 -28   2       14.99        6.15      8.58 o 
   0 -28   2       46.66       41.39      5.26 o 
   1 -28   2       32.16       24.30      3.99 o 
   2 -28   2       33.53       35.81      4.89 o 
   3 -28   2        0.30        9.25      5.03 o 
  -3 -27   2       10.77       19.80      4.57 o 
  -2 -27   2       10.03       11.34      5.49 o 
  -1 -27   2       22.27       10.53      5.30 o 
   0 -27   2      128.01      128.63      6.65 o 
   1 -27   2        5.69        6.71      2.87 o 
   2 -27   2       13.72       14.50      3.74 o 
   3 -27   2        7.44        8.21      6.85 o 
  -4 -26   2        0.51        7.33      8.00 o 
  -3 -26   2        0.03        4.27      3.35 o 
  -2 -26   2        4.14        9.74      5.14 o 
  -1 -26   2       76.24       81.25      8.45 o 
   0 -26   2       25.37       26.29      3.62 o 
   1 -26   2       40.80       46.15     10.82 o 
   2 -26   2       61.64       72.35      5.91 o 
   3 -26   2        6.53       12.06      4.77 o 
  -4 -25   2        0.80        4.59      4.46 o 
  -3 -25   2       26.62       29.00      4.75 o 
  -2 -25   2        8.79       11.92      5.49 o 
  -1 -25   2       11.67        7.36      4.63 o 
   0 -25   2       10.69       11.71      3.38 o 
   1 -25   2        8.10        6.56      2.65 o 
   2 -25   2       16.35       13.92      3.28 o 
   3 -25   2       23.99       27.74      5.41 o 
  -4 -24   2       12.25       14.40      4.37 o 
  -3 -24   2        2.59        0.95      3.00 o 
  -2 -24   2       12.11        7.58      4.72 o 
  -1 -24   2      146.12      144.77     15.46 o 
   0 -24   2       22.37       22.63      3.36 o 
   1 -24   2       63.09       66.86      4.99 o 
   2 -24   2       58.23       49.48      4.85 o 
   3 -24   2        8.83       15.32      4.89 o 
  -4 -23   2        4.12        6.03      3.78 o 
  -3 -23   2       12.55       13.17      3.59 o 
  -2 -23   2       10.08        9.13      4.93 o 
  -1 -23   2       27.46       23.22      5.25 o 
   0 -23   2       24.78       25.30      3.35 o 
   1 -23   2       62.67       54.81      6.58 o 
   2 -23   2        6.39        6.92      4.11 o 
   3 -23   2       17.91       15.39      9.84 o 
   4 -23   2        8.62       14.70      5.25 o 
  -4 -22   2        1.29        0.66      3.11 o 
  -3 -22   2        0.83        3.02      2.53 o 
  -2 -22   2       41.25       39.80      6.04 o 
  -1 -22   2       44.56       43.07     10.34 o 
   0 -22   2       13.45       17.44      2.78 o 
   1 -22   2      126.86      129.93      6.10 o 
   2 -22   2       34.96       27.91      3.75 o 
   3 -22   2        7.77        8.49      6.46 o 
   4 -22   2        0.74        3.02      4.43 o 
  -4 -21   2        5.24        2.04      8.31 o 
  -3 -21   2       25.72       32.36      9.54 o 
  -2 -21   2       19.84       16.06      4.48 o 
  -1 -21   2       58.45       60.28      3.79 o 
   0 -21   2      128.70      126.70      5.71 o 
   1 -21   2      204.75      210.97      7.55 o 
   2 -21   2       10.11        8.96      2.90 o 
   3 -21   2       17.96       13.24      7.34 o 
   4 -21   2        9.22        7.66      4.56 o 
  -4 -20   2        0.10       -0.94      2.85 o 
  -3 -20   2        2.50        3.71      3.69 o 
  -2 -20   2       70.50       61.45      6.43 o 
  -1 -20   2       49.44       57.17      3.50 o 
   0 -20   2       47.06       46.27      3.79 o 
   1 -20   2       16.53       13.23      3.68 o 
   2 -20   2       59.54       62.93      5.72 o 
   3 -20   2       14.72       11.64      3.93 o 
   4 -20   2        5.24        1.01      3.67 o 
  -4 -19   2        4.73        9.14      3.42 o 
  -3 -19   2       50.10       48.99      8.42 o 
  -2 -19   2       40.96       43.93      5.54 o 
  -1 -19   2       30.44       31.35      2.67 o 
   0 -19   2       45.21       42.72      5.03 o 
   1 -19   2       47.96       49.37      3.86 o 
   2 -19   2       20.38       16.83      4.69 o 
   3 -19   2       11.07       15.59      4.15 o 
   4 -19   2        1.35        2.10      3.71 o 
  -4 -18   2        9.40        8.67      3.29 o 
  -3 -18   2       24.28       14.72      3.16 o 
  -2 -18   2       33.79       33.97      4.95 o 
  -1 -18   2        4.71        6.21      2.84 o 
   0 -18   2       31.69       34.02      3.71 o 
   1 -18   2      113.47      121.02      5.29 o 
   2 -18   2      178.56      183.81      7.34 o 
   3 -18   2       47.76       32.70      4.90 o 
   4 -18   2        5.22        8.63      4.36 o 
  -5 -17   2        0.65       10.15      4.61 o 
  -4 -17   2       14.08       17.44      4.50 o 
  -3 -17   2       70.69       62.67      5.48 o 
  -2 -17   2       91.65       98.80     12.73 o 
  -1 -17   2       20.99       15.87      1.81 o 
   0 -17   2      102.86      105.15      4.60 o 
   1 -17   2       32.32       31.01      4.48 o 
   2 -17   2        2.38        5.20      2.30 o 
   3 -17   2        4.12        4.79      2.51 o 
   4 -17   2       27.24       28.16      5.47 o 
  -5 -16   2        0.41        0.08      3.61 o 
  -4 -16   2       17.45       12.65      3.38 o 
  -3 -16   2       22.65       22.81      3.48 o 
  -2 -16   2      106.52      109.25      6.93 o 
  -1 -16   2       11.78        9.30      1.46 o 
   0 -16   2       77.39       90.03      4.04 o 
   1 -16   2       12.97        9.45      2.04 o 
   2 -16   2      365.27      368.89     10.51 o 
   3 -16   2       15.26        8.69      2.38 o 
   4 -16   2        5.44        3.03      3.23 o 
  -5 -15   2        1.00       -0.77      3.77 o 
  -4 -15   2       12.42       11.48      3.32 o 
  -3 -15   2       23.40       27.85      8.38 o 
  -2 -15   2       46.00       47.63      3.11 o 
  -1 -15   2      100.73      107.77      6.01 o 
   0 -15   2      506.68      512.48     12.07 o 
   1 -15   2      100.76       98.45      5.48 o 
   2 -15   2       16.12       13.48      2.48 o 
   3 -15   2        8.08       12.15      2.69 o 
   4 -15   2       12.14        9.80      4.02 o 
  -5 -14   2        0.85        0.46      3.46 o 
  -4 -14   2       22.42       23.18      3.97 o 
  -3 -14   2      162.17      177.94      7.45 o 
  -2 -14   2      124.00      116.83      3.67 o 
  -1 -14   2      252.05      260.78      5.63 o 
   0 -14   2      221.01      207.69      6.19 o 
   1 -14   2        3.13        0.66      2.15 o 
   2 -14   2       99.91       95.63      4.48 o 
   3 -14   2        1.02        2.09      2.07 o 
   4 -14   2       11.40        9.65      6.43 o 
  -5 -13   2        2.35        4.23      3.69 o 
  -4 -13   2       52.81       68.29      9.84 o 
  -3 -13   2      120.81      121.94      9.19 o 
  -2 -13   2       49.58       51.10      2.59 o 
  -1 -13   2        9.35        8.63      1.03 o 
   0 -13   2      264.67      276.67      7.25 o 
   1 -13   2      229.04      232.04      6.77 o 
   2 -13   2       12.77       10.76      2.33 o 
   3 -13   2       86.83       90.28      5.85 o 
   4 -13   2       98.78      106.58      7.61 o 
  -5 -12   2        1.32        5.46      3.85 o 
  -4 -12   2       61.38       76.09     17.46 o 
  -3 -12   2      201.01      190.69     11.23 o 
  -2 -12   2      247.71      256.15      4.94 o 
  -1 -12   2      448.60      440.93      8.59 o 
   0 -12   2      110.88      115.34      3.37 o 
   1 -12   2      112.98      121.75      8.18 o 
   2 -12   2       83.84       83.48      4.03 o 
   3 -12   2       27.04       23.49      3.80 o 
   4 -12   2       21.58       21.42      4.79 o 
   5 -12   2        5.87        4.72      5.69 o 
  -5 -11   2        8.90       13.00      4.54 o 
  -4 -11   2       41.63       38.03      4.37 o 
  -3 -11   2      218.84      218.42      6.48 o 
  -2 -11   2      280.55      286.79      5.31 o 
  -1 -11   2      366.90      380.90      7.41 o 
   0 -11   2       41.27       44.79      2.38 o 
   1 -11   2      357.13      355.60      7.82 o 
   2 -11   2       42.00       40.81      2.90 o 
   3 -11   2      295.38      282.34      9.58 o 
   4 -11   2       52.20       51.72      5.36 o 
   5 -11   2        0.24        1.48      4.10 o 
  -5 -10   2       10.88       10.38      4.23 o 
  -4 -10   2       29.71       27.84      3.96 o 
  -3 -10   2       66.66       62.30      3.70 o 
  -2 -10   2      260.90      268.28      4.73 o 
  -1 -10   2      671.39      681.86     12.42 o 
   0 -10   2      209.26      204.64      5.59 o 
   1 -10   2      754.37      793.53     14.87 o 
   2 -10   2        4.78        3.99      1.56 o 
   3 -10   2      227.12      238.65     11.41 o 
   4 -10   2       11.98        9.34      3.22 o 
   5 -10   2       11.91       -0.93      3.94 o 
  -5  -9   2        5.62        6.00      4.00 o 
  -4  -9   2        9.94       12.58      4.38 o 
  -3  -9   2       67.39       69.24      3.07 o 
  -2  -9   2      922.46      981.12     13.71 o 
  -1  -9   2        3.59        2.87      0.59 o 
   0  -9   2       21.30       15.57      1.27 o 
   1  -9   2      480.13      521.23     10.37 o 
   2  -9   2      179.78      185.15      6.85 o 
   3  -9   2       25.60       23.89      3.36 o 
   4  -9   2       33.92       39.00      4.78 o 
   5  -9   2        5.96        4.38      3.98 o 
  -5  -8   2       23.83       30.92      5.54 o 
  -4  -8   2       19.91       20.58      3.61 o 
  -3  -8   2       10.67       16.18      1.75 o 
  -2  -8   2      549.17      557.15      8.33 o 
  -1  -8   2      223.15      214.15      4.70 o 
   0  -8   2      229.05      224.30      4.80 o 
   1  -8   2      992.30     1045.93     18.86 o 
   2  -8   2       64.42       57.16      4.39 o 
   3  -8   2       17.10       10.40      2.84 o 
   4  -8   2       56.27       60.97      5.58 o 
   5  -8   2        1.06        1.98      3.55 o 
  -5  -7   2       19.41       29.38      5.46 o 
  -4  -7   2       10.28       16.10      2.95 o 
  -3  -7   2       44.97       49.81      6.34 o 
  -2  -7   2      872.38      917.19     12.89 o 
  -1  -7   2      458.36      481.66      6.37 o 
   0  -7   2      477.63      472.71      7.90 o 
   1  -7   2      619.50      621.79     11.97 o 
   2  -7   2      127.94      132.90      5.45 o 
   3  -7   2       12.13        7.50      2.55 o 
   4  -7   2       78.36       83.98      6.27 o 
   5  -7   2       18.91        8.88      4.79 o 
  -5  -6   2       26.64       32.53      5.46 o 
  -4  -6   2       14.99       11.92      2.69 o 
  -3  -6   2       53.17       51.01      2.51 o 
  -2  -6   2       11.60       10.45      1.23 o 
  -1  -6   2      250.04      262.27      4.40 o 
   0  -6   2      416.57      408.06      6.27 o 
   1  -6   2      547.76      592.50     11.50 o 
   2  -6   2      523.73      545.10     13.87 o 
   3  -6   2      266.22      248.81      8.61 o 
   4  -6   2      104.11      103.83     10.80 o 
   5  -6   2        9.77       12.72      4.84 o 
  -5  -5   2       23.62       23.16      4.34 o 
  -4  -5   2       16.77       21.65      2.82 o 
  -3  -5   2       28.78       33.77      2.20 o 
  -2  -5   2      614.77      626.27      8.38 o 
  -1  -5   2      299.02      304.00      5.59 o 
   0  -5   2      992.59      965.79     13.43 o 
   1  -5   2       11.42       10.91      1.48 o 
   2  -5   2      225.53      248.78      7.45 o 
   3  -5   2        6.11        7.25      2.48 o 
   4  -5   2       73.57       93.09      6.47 o 
   5  -5   2       10.93       13.06      4.48 o 
  -5  -4   2       17.65       19.02      4.12 o 
  -4  -4   2       18.92       22.91      5.20 o 
  -3  -4   2       35.08       39.47      2.33 o 
  -2  -4   2      121.38      118.95      2.46 o 
  -1  -4   2      572.99      581.11      8.59 o 
   0  -4   2      190.42      185.55      2.99 o 
   1  -4   2      189.36      202.95      4.88 o 
   2  -4   2      133.86      131.28      5.09 o 
   3  -4   2      181.12      178.29      7.04 o 
   4  -4   2       46.34       47.55      4.98 o 
   5  -4   2       14.56        8.12      4.76 o 
  -5  -3   2        9.96       11.10      3.57 o 
  -4  -3   2       82.10       86.52      7.05 o 
  -3  -3   2       77.38       72.65      2.50 o 
  -2  -3   2       31.03       31.90      2.14 o 
  -1  -3   2      771.42      777.18     11.14 o 
   0  -3   2      913.73      877.05     11.39 o 
   1  -3   2      330.89      315.08      6.65 o 
   2  -3   2       52.03       56.54      4.83 o 
   3  -3   2      132.02      133.65      6.16 o 
   4  -3   2       27.94       32.65      4.25 o 
   5  -3   2        8.14        5.95      4.13 o 
  -5  -2   2        6.36        7.28      5.61 o 
  -4  -2   2       33.55       32.23      3.25 o 
  -3  -2   2        1.86        1.87      0.96 o 
  -2  -2   2       47.35       44.31      3.35 o 
  -1  -2   2      754.04      719.13     10.55 o 
   0  -2   2      530.71      496.12      7.26 o 
   1  -2   2      430.54      458.64      7.96 o 
   2  -2   2       55.42       49.93      8.01 o 
   3  -2   2       70.10       65.37      4.66 o 
   4  -2   2        5.07        7.52      4.03 o 
   5  -2   2        6.70        3.35      5.96 o 
  -5  -1   2        0.71        1.93      3.04 o 
  -4  -1   2       19.78       18.55      5.69 o 
  -3  -1   2        6.78        6.14      1.10 o 
  -2  -1   2      184.30      186.60      3.97 o 
  -1  -1   2      154.32      143.77      2.71 o 
   0  -1   2      796.63      766.68     10.73 o 
   1  -1   2      192.01      186.49      3.70 o 
   2  -1   2       66.02       69.06      4.95 o 
   3  -1   2      153.84      152.93      7.82 o 
   4  -1   2       55.53       57.33      5.25 o 
   5  -1   2        7.64        4.58      3.88 o 
  -5   0   2       57.49       62.52     14.15 o 
  -4   0   2       33.56       32.87     11.27 o 
  -3   0   2        0.02       -0.09      1.06 o 
  -2   0   2      610.28      623.20     10.00 o 
  -1   0   2        8.29        8.30      0.50 o 
   0   0   2       91.50       87.17      1.82 o 
   1   0   2     1074.85     1095.75     15.53 o 
   2   0   2      102.96       99.64     12.90 o 
   3   0   2       59.76       58.15      4.55 o 
   4   0   2        0.01        4.04      2.84 o 
   5   0   2        5.43        0.94      3.80 o 
  -5   1   2        0.70        8.61      8.61 o 
  -4   1   2       20.48       16.38      3.69 o 
  -3   1   2        6.33        4.61      1.28 o 
  -2   1   2      182.81      180.82      4.32 o 
  -1   1   2      157.74      147.11      3.29 o 
   0   1   2      791.10      766.91     10.72 o 
   1   1   2      200.21      193.54      4.37 o 
   2   1   2       66.05       67.32      3.68 o 
   3   1   2      151.58      153.13      6.09 o 
   4   1   2       54.92       53.76      6.38 o 
   5   1   2        7.49        3.14      3.97 o 
  -5   2   2        5.89       11.31     10.00 o 
  -4   2   2       33.43       33.06      4.11 o 
  -3   2   2        1.85        2.47      2.06 o 
  -2   2   2       49.06       41.52      1.68 o 
  -1   2   2      769.67      743.58     12.66 o 
   0   2   2      529.25      505.31      7.92 o 
   1   2   2      439.25      457.32      7.88 o 
   2   2   2       53.85       51.83      4.57 o 
   3   2   2       70.49       71.39      4.32 o 
   4   2   2        4.88        1.90      2.49 o 
   5   2   2        7.22        0.06      3.42 o 
  -5   3   2       10.10       14.23     10.69 o 
  -4   3   2       81.93       67.59      4.59 o 
  -3   3   2       76.32       79.42      4.46 o 
  -2   3   2       30.03       27.88      1.57 o 
  -1   3   2      765.36      762.03     13.32 o 
   0   3   2      904.17      884.41     13.38 o 
   1   3   2      334.65      316.52      6.48 o 
   2   3   2       51.93       48.74      3.08 o 
   3   3   2      130.56      138.32     10.88 o 
   4   3   2       27.09       20.11      3.89 o 
   5   3   2        7.97        8.36      8.00 o 
  -5   4   2       17.46       13.84     10.92 o 
  -4   4   2       20.03       18.30      4.27 o 
  -3   4   2       35.08       38.36      2.74 o 
  -2   4   2      122.39      121.95      2.95 o 
  -1   4   2      562.42      576.47     12.03 o 
   0   4   2      188.26      188.54      4.01 o 
   1   4   2      196.11      201.21      4.91 o 
   2   4   2      137.59      131.03      4.80 o 
   3   4   2      180.26      173.88     11.98 o 
   4   4   2       45.97       40.10      4.89 o 
   5   4   2       14.98       17.24     12.96 o 
  -5   5   2       23.61        8.92      9.92 o 
  -4   5   2       16.96       17.89      2.82 o 
  -3   5   2       29.63       33.23      2.55 o 
  -2   5   2      617.82      621.88     13.32 o 
  -1   5   2      296.59      307.76      7.03 o 
   0   5   2      988.75      958.67     14.56 o 
   1   5   2       10.78        7.67      1.24 o 
   2   5   2      225.45      241.24      7.01 o 
   3   5   2        7.23        5.96      2.05 o 
   4   5   2       76.27       70.35      9.77 o 
   5   5   2       10.86       20.09     13.46 o 
  -5   6   2       25.88       14.77     11.23 o 
  -4   6   2       15.55       15.99      2.70 o 
  -3   6   2       53.08       48.83      4.86 o 
  -2   6   2       13.34       15.71      1.35 o 
  -1   6   2      239.01      251.66      5.95 o 
   0   6   2      419.77      418.31      6.28 o 
   1   6   2      557.22      618.47     11.68 o 
   2   6   2      511.09      527.95     17.07 o 
   3   6   2      263.65      270.27      8.13 o 
   4   6   2      103.68      108.82      7.29 o 
   5   6   2        9.50        8.58      6.46 o 
  -5   7   2       19.31       11.10      5.54 o 
  -4   7   2       10.23       16.22      3.79 o 
  -3   7   2       45.79       42.32      4.92 o 
  -2   7   2      865.46      910.73     18.82 o 
  -1   7   2      453.83      479.79     10.21 o 
   0   7   2      489.86      492.93      8.75 o 
   1   7   2      625.29      628.34     13.65 o 
   2   7   2      128.21      134.54      5.75 o 
   3   7   2       11.77       10.71      2.41 o 
   4   7   2       81.01       88.45      7.23 o 
   5   7   2       18.84       13.10      5.31 o 
  -5   8   2       23.19       17.53      6.11 o 
  -4   8   2       20.95       19.46      2.48 o 
  -3   8   2       10.67        7.96      1.57 o 
  -2   8   2      553.31      562.17     18.69 o 
  -1   8   2      232.77      222.83      5.35 o 
   0   8   2      232.58      231.10     11.92 o 
   1   8   2      988.42     1066.46     21.78 o 
   2   8   2       67.26       69.87      7.54 o 
   3   8   2       16.81       20.02      3.47 o 
   4   8   2       55.96       51.16      9.76 o 
   5   8   2        1.29        3.46      7.08 o 
  -5   9   2        5.50        6.22      5.54 o 
  -4   9   2        9.56        6.93      2.85 o 
  -3   9   2       70.14       72.97      7.96 o 
  -2   9   2      912.43      948.58     19.96 o 
  -1   9   2        3.43        3.52      0.78 o 
   0   9   2       23.27       21.06      1.85 o 
   1   9   2      475.33      511.31     11.72 o 
   2   9   2      179.81      189.41      7.24 o 
   3   9   2       23.70       24.22      5.42 o 
   4   9   2       33.14       26.57      4.39 o 
   5   9   2        5.78        4.36      3.78 o 
  -5  10   2       10.59       14.89      5.76 o 
  -4  10   2       30.70       35.02      3.03 o 
  -3  10   2       66.56       65.22      3.01 o 
  -2  10   2      255.69      257.61      6.60 o 
  -1  10   2      678.44      712.84     11.11 o 
   0  10   2      210.60      203.18      4.17 o 
   1  10   2      755.89      791.41     17.00 o 
   2  10   2        5.80        5.70      1.73 o 
   3  10   2      228.41      222.27     15.79 o 
   4  10   2       11.62        9.23      4.50 o 
   5  10   2       12.50        6.70      3.77 o 
  -5  11   2        8.80       12.21      5.62 o 
  -4  11   2       41.26       45.41      5.17 o 
  -3  11   2      222.58      244.72     17.65 o 
  -2  11   2      276.33      282.70      7.09 o 
  -1  11   2      362.84      382.84      6.65 o 
   0  11   2       44.28       47.62      2.33 o 
   1  11   2      354.10      334.73      8.57 o 
   2  11   2       41.89       36.40      3.53 o 
   3  11   2      294.03      282.76      9.88 o 
   4  11   2       53.42       54.84      5.43 o 
   5  11   2        0.21        0.38      8.81 o 
  -5  12   2        1.17       -2.89      5.81 o 
  -4  12   2       62.03       63.06      8.94 o 
  -3  12   2      200.98      196.65      9.45 o 
  -2  12   2      242.06      244.45      6.53 o 
  -1  12   2      451.11      463.14      8.52 o 
   0  12   2      108.69      108.42      2.80 o 
   1  12   2      110.10      113.67      6.77 o 
   2  12   2       89.13       98.70      5.03 o 
   3  12   2       25.87       26.12      3.15 o 
   4  12   2       21.43       14.58      4.04 o 
   5  12   2        6.29        5.29      3.43 o 
  -5  13   2        2.38        3.66      5.57 o 
  -4  13   2       51.79       45.67      6.86 o 
  -3  13   2      124.47      128.27      7.01 o 
  -2  13   2       50.43       49.96      2.77 o 
  -1  13   2        9.25       10.45      1.17 o 
   0  13   2      269.03      267.40      5.60 o 
   1  13   2      227.94      216.10      5.45 o 
   2  13   2       12.79       13.74      5.04 o 
   3  13   2       86.27       81.30      5.48 o 
   4  13   2       98.08      110.05     10.69 o 
  -5  14   2        0.90        3.25      7.38 o 
  -4  14   2       22.18       17.29      5.11 o 
  -3  14   2      162.29      158.10      5.44 o 
  -2  14   2      121.46      118.86      6.86 o 
  -1  14   2      251.80      262.84      5.64 o 
   0  14   2      221.47      205.74      4.67 o 
   1  14   2        2.62        2.19      1.63 o 
   2  14   2       97.69      101.56      5.14 o 
   3  14   2        0.81       -0.55      4.23 o 
   4  14   2       11.40        9.53      3.46 o 
  -5  15   2        1.03        2.06      5.40 o 
  -4  15   2       11.98       11.27      4.70 o 
  -3  15   2       24.66       24.33      2.38 o 
  -2  15   2       45.74       43.90      2.59 o 
  -1  15   2       99.40      105.16      3.17 o 
   0  15   2      512.18      511.99      9.88 o 
   1  15   2      105.05      104.58      4.10 o 
   2  15   2       16.23       21.73      2.83 o 
   3  15   2        7.97       14.58      2.93 o 
   4  15   2       12.96       16.08      8.54 o 
  -5  16   2        0.33        2.80      6.22 o 
  -4  16   2       17.57       19.50      7.34 o 
  -3  16   2       22.68       21.92      2.43 o 
  -2  16   2      106.00      104.04      3.79 o 
  -1  16   2       12.83        8.96      1.40 o 
   0  16   2       75.98       74.29      2.70 o 
   1  16   2       13.97       14.26      1.75 o 
   2  16   2      362.18      389.72     13.00 o 
   3  16   2       14.69       17.68      3.18 o 
   4  16   2        5.63        3.83      3.27 o 
  -5  17   2        0.67        2.29      6.32 o 
  -4  17   2       14.13       10.62      5.01 o 
  -3  17   2       70.30       74.95      5.09 o 
  -2  17   2       90.38       89.41      3.44 o 
  -1  17   2       20.70       22.33      3.22 o 
   0  17   2      100.52       95.88      3.85 o 
   1  17   2       31.43       28.47      2.78 o 
   2  17   2        2.34        1.36      1.53 o 
   3  17   2        3.94        6.20      2.34 o 
   4  17   2       26.65       33.54      4.78 o 
  -4  18   2        9.81       21.90      6.02 o 
  -3  18   2       24.24       23.33      2.92 o 
  -2  18   2       35.23       37.16      2.58 o 
  -1  18   2        4.59        2.94      1.18 o 
   0  18   2       32.38       36.06      2.85 o 
   1  18   2      114.20      110.01      4.17 o 
   2  18   2      180.83      208.80     11.86 o 
   3  18   2       48.55       55.41      4.44 o 
   4  18   2        5.23        9.31     11.57 o 
  -4  19   2        4.86        5.95      4.88 o 
  -3  19   2       48.95       51.32      4.40 o 
  -2  19   2       41.93       41.15      3.44 o 
  -1  19   2       29.77       29.28      2.18 o 
   0  19   2       47.07       44.63      2.66 o 
   1  19   2       45.45       43.49      2.87 o 
   2  19   2       20.23       19.09      2.49 o 
   3  19   2       10.24       10.04      2.61 o 
   4  19   2        1.52        5.46      4.62 o 
  -4  20   2        0.13        2.58      4.79 o 
  -3  20   2        2.51        1.90      2.10 o 
  -2  20   2       70.61       75.93      3.56 o 
  -1  20   2       47.55       54.61      2.99 o 
   0  20   2       46.85       51.47      4.47 o 
   1  20   2       15.93       20.71      2.15 o 
   2  20   2       61.01       59.75      4.02 o 
   3  20   2       14.21       14.37      2.91 o 
   4  20   2        5.14        3.06      2.81 o 
  -4  21   2        5.47        5.38      5.69 o 
  -3  21   2       25.98       34.12      3.63 o 
  -2  21   2       20.59       21.24      2.73 o 
  -1  21   2       58.74       60.40      5.54 o 
   0  21   2      131.78      131.41      4.51 o 
   1  21   2      202.91      215.60      9.82 o 
   2  21   2       10.22        9.11      2.09 o 
   3  21   2       18.47       19.40      5.27 o 
   4  21   2        9.46        8.88      5.43 o 
  -4  22   2        1.43        7.31      5.77 o 
  -3  22   2        0.85        3.41      2.37 o 
  -2  22   2       39.84       42.56      3.11 o 
  -1  22   2       44.87       49.82      3.06 o 
   0  22   2       13.27        6.05      2.63 o 
   1  22   2      124.36      126.44      4.92 o 
   2  22   2       36.93       36.58      3.36 o 
   3  22   2        7.36        8.08      2.65 o 
   4  22   2        0.70        4.44      3.10 o 
  -4  23   2        3.96        2.77      5.85 o 
  -3  23   2       12.31       12.00      4.92 o 
  -2  23   2        9.94        8.07      1.90 o 
  -1  23   2       27.85       27.99      2.82 o 
   0  23   2       26.25       26.83      2.94 o 
   1  23   2       61.43       56.62      3.84 o 
   2  23   2        6.34        4.13      2.27 o 
   3  23   2       18.17       17.78      3.21 o 
   4  23   2        8.35        6.15      6.63 o 
  -4  24   2       11.97        9.23      6.23 o 
  -3  24   2        2.61       -1.46      3.54 o 
  -2  24   2       11.38       10.32      2.80 o 
  -1  24   2      148.23      149.53      5.66 o 
   0  24   2       22.16       18.62      2.72 o 
   1  24   2       61.58       59.37      3.62 o 
   2  24   2       58.58       62.37      9.33 o 
   3  24   2        8.89        8.66      5.18 o 
  -4  25   2        0.78       -1.23      5.00 o 
  -3  25   2       26.89       22.38      6.00 o 
  -2  25   2        8.43        5.52      2.16 o 
  -1  25   2       12.00       10.06      2.15 o 
   0  25   2       11.34       10.68      3.26 o 
   1  25   2        7.87        6.49      2.02 o 
   2  25   2       16.21       14.26      2.81 o 
   3  25   2       24.19       26.82      3.67 o 
  -4  26   2        0.47        1.23      5.69 o 
  -3  26   2        0.03       -0.31      4.08 o 
  -2  26   2        3.98        0.52      2.11 o 
  -1  26   2       77.40       88.60      5.71 o 
   0  26   2       24.93       17.15      2.99 o 
   1  26   2       41.08       40.07      7.05 o 
   2  26   2       61.97       70.16      4.74 o 
   3  26   2        6.46        5.10      3.11 o 
  -3  27   2       10.64       12.00      5.54 o 
  -2  27   2       10.35        9.08      3.23 o 
  -1  27   2       21.97       17.93      2.84 o 
   0  27   2      126.11      130.52     10.04 o 
   1  27   2        5.94        5.94      2.35 o 
   2  27   2       13.69       13.66      2.87 o 
   3  27   2        7.71        8.86      3.27 o 
  -3  28   2        2.75        1.15      5.00 o 
  -2  28   2        9.09       11.12      3.26 o 
  -1  28   2       14.98       14.03      2.72 o 
   0  28   2       46.15       46.93      7.38 o 
   1  28   2       32.95       28.63      7.58 o 
   2  28   2       33.36       31.30      4.71 o 
   3  28   2        0.25        1.28      3.41 o 
  -3  29   2        1.27       -0.54      4.31 o 
  -2  29   2       15.85        9.83      5.42 o 
  -1  29   2        1.96        5.72      2.49 o 
   0  29   2       62.18       72.13     19.73 o 
   1  29   2       11.28        4.78      3.28 o 
   2  29   2        5.64        3.85      3.26 o 
   3  29   2        4.99        8.55      4.04 o 
  -3  30   2        3.46        1.08      5.08 o 
  -2  30   2        4.13        4.85      3.32 o 
  -1  30   2        3.66        7.07      2.69 o 
   0  30   2       12.54        7.34      3.35 o 
   1  30   2        1.73       -1.57      3.02 o 
   2  30   2       46.19       47.71      6.17 o 
  -3  31   2        6.00        3.38      5.46 o 
  -2  31   2        6.49        4.94      3.45 o 
  -1  31   2        6.25        4.16      2.65 o 
   0  31   2       10.29        9.10      3.67 o 
   1  31   2       22.29       23.28      4.82 o 
   2  31   2        9.80        6.17      8.38 o 
  -2  32   2       10.41       13.31      6.54 o 
  -1  32   2       22.53       28.99      3.84 o 
   0  32   2        5.85        8.42      3.81 o 
   1  32   2       16.72        8.92      4.92 o 
   2  32   2        4.25        7.72      4.10 o 
  -2  33   2        1.66        4.69      6.00 o 
  -1  33   2        8.92       10.11      3.47 o 
   0  33   2        0.02        4.17      3.50 o 
   1  33   2       13.56       20.03      7.61 o 
   2  33   2       15.07       18.30      5.12 o 
  -2  34   2        1.20        2.85      6.69 o 
  -1  34   2       20.35       19.65      5.12 o 
   0  34   2        6.20        0.84      4.13 o 
   1  34   2        0.97       10.77      4.44 o 
  -1  35   2        5.54        8.69      4.77 o 
   0  35   2        0.33        1.02      4.20 o 
   1  35   2        3.46       11.55      6.23 o 
   0  36   2        1.37        1.68      4.44 o 
  -1 -34   3       18.43       12.92      8.04 o 
   0 -34   3        9.05        8.23      4.43 o 
  -1 -33   3        0.38        0.64      6.63 o 
   0 -33   3        1.80        6.19      4.16 o 
   1 -33   3        1.11       -1.12      4.06 o 
  -2 -32   3        1.88        1.54      9.61 o 
  -1 -32   3       39.89       49.43      8.92 o 
   0 -32   3        0.43        5.52      3.83 o 
   1 -32   3        2.79        3.37      4.44 o 
  -2 -31   3        4.24        2.61      9.69 o 
  -1 -31   3        4.56        3.56      3.83 o 
   0 -31   3        1.89        0.13      4.36 o 
   1 -31   3        9.36        8.96      3.96 o 
   2 -31   3        1.41        9.33      4.75 o 
  -2 -30   3        0.02       -1.77      9.38 o 
  -1 -30   3       18.28       17.59      4.08 o 
   0 -30   3        4.82        6.08      3.39 o 
   1 -30   3        8.87       11.96      3.89 o 
   2 -30   3        6.33        9.47      4.52 o 
  -3 -29   3        0.31        4.61      3.63 o 
  -2 -29   3       12.31       10.61     10.08 o 
  -1 -29   3       23.65       22.75      4.08 o 
   0 -29   3        7.83        9.38      5.17 o 
   1 -29   3       21.70       22.95      6.54 o 
   2 -29   3        0.35       -3.55      3.55 o 
  -3 -28   3        1.19        1.49      3.73 o 
  -2 -28   3        0.57        1.00      8.00 o 
  -1 -28   3       16.30        9.05      3.30 o 
   0 -28   3       13.88       14.07      3.43 o 
   1 -28   3        9.84        9.62      3.76 o 
   2 -28   3       10.36       13.34      4.33 o 
  -3 -27   3        3.15        3.09      4.77 o 
  -2 -27   3       10.20        9.61      8.15 o 
  -1 -27   3       30.05       42.14      8.52 o 
   0 -27   3       61.49       62.94      6.99 o 
   1 -27   3       32.61       29.51      4.31 o 
   2 -27   3        3.89        3.35      3.73 o 
   3 -27   3        3.69        5.30      4.87 o 
  -3 -26   3        1.23        4.67      3.39 o 
  -2 -26   3        2.16        3.42      6.35 o 
  -1 -26   3       10.00       10.09      3.11 o 
   0 -26   3       56.92       56.06      9.12 o 
   1 -26   3       48.07       46.55      4.72 o 
   2 -26   3       16.82        9.78      3.60 o 
   3 -26   3        3.06        9.77      5.92 o 
  -3 -25   3        3.24        6.90      3.69 o 
  -2 -25   3        5.41        5.91      5.20 o 
  -1 -25   3       21.94       17.43      3.65 o 
   0 -25   3       11.86        7.27      4.02 o 
   1 -25   3       30.37       37.98     10.13 o 
   2 -25   3        2.64        1.00      3.36 o 
   3 -25   3        3.21       -1.81      4.09 o 
  -4 -24   3       17.94       20.59      4.81 o 
  -3 -24   3        0.86       -0.74      2.54 o 
  -2 -24   3        5.49        2.49      5.20 o 
  -1 -24   3       18.68       25.57      4.34 o 
   0 -24   3       69.81       67.37      9.32 o 
   1 -24   3        4.19        3.34      2.53 o 
   2 -24   3        6.02        4.92      3.24 o 
   3 -24   3        1.54        4.15      4.37 o 
  -4 -23   3        0.09       -1.97      3.23 o 
  -3 -23   3        8.54        9.33      3.27 o 
  -2 -23   3       38.13       36.32      6.29 o 
  -1 -23   3       32.80       35.56      5.19 o 
   0 -23   3       14.03       16.19      4.00 o 
   1 -23   3       36.54       46.65      5.96 o 
   2 -23   3        5.40        7.28      3.27 o 
   3 -23   3        6.92       12.14      5.42 o 
  -4 -22   3        5.80       14.35     15.84 o 
  -3 -22   3        2.10        5.53      3.07 o 
  -2 -22   3       24.77       19.27      5.35 o 
  -1 -22   3        6.78        8.20      2.26 o 
   0 -22   3      158.33      176.34     13.96 o 
   1 -22   3       62.40       58.96      8.75 o 
   2 -22   3        4.16        9.15      3.17 o 
   3 -22   3        2.61        1.84      5.92 o 
  -4 -21   3        2.57        4.86      9.58 o 
  -3 -21   3       12.94        9.40      4.31 o 
  -2 -21   3       57.34       56.07      6.86 o 
  -1 -21   3        6.16        4.36      2.84 o 
   0 -21   3       56.13       53.24      4.18 o 
   1 -21   3      254.25      271.55      9.90 o 
   2 -21   3       41.65       41.09      4.63 o 
   3 -21   3        6.32        6.49      3.96 o 
  -4 -20   3       38.84       27.49      4.86 o 
  -3 -20   3       15.14        8.29      4.42 o 
  -2 -20   3       41.47       41.77      5.88 o 
  -1 -20   3       50.34       58.56      3.97 o 
   0 -20   3       94.23       82.12      4.67 o 
   1 -20   3       24.91       27.43      3.37 o 
   2 -20   3       24.87       16.59      3.35 o 
   3 -20   3       27.39       25.54      5.12 o 
   4 -20   3       11.29       17.34      5.90 o 
  -4 -19   3        5.53        0.01      2.95 o 
  -3 -19   3       74.07       67.74      8.77 o 
  -2 -19   3        6.34        2.76      5.38 o 
  -1 -19   3       57.68       61.77      4.72 o 
   0 -19   3       22.95       19.21      2.80 o 
   1 -19   3      198.76      192.99      9.31 o 
   2 -19   3       27.69       26.95      3.76 o 
   3 -19   3       20.30       21.26      4.78 o 
   4 -19   3       17.09       20.02      6.19 o 
  -4 -18   3       33.15       35.24      4.86 o 
  -3 -18   3       36.28       43.64     10.38 o 
  -2 -18   3       49.29       56.25      6.21 o 
  -1 -18   3      179.22      189.97     15.04 o 
   0 -18   3      146.68      138.70      5.82 o 
   1 -18   3       93.57       95.02     14.58 o 
   2 -18   3       18.87       22.08      3.61 o 
   3 -18   3       44.36       48.75      6.09 o 
   4 -18   3        3.46        8.30      4.35 o 
  -4 -17   3       32.75       26.17      6.00 o 
  -3 -17   3       46.67       44.42      4.68 o 
  -2 -17   3        5.48        1.18      3.54 o 
  -1 -17   3      136.31      145.21     10.07 o 
   0 -17   3       77.48       76.69      4.11 o 
   1 -17   3      109.57      106.43      7.25 o 
   2 -17   3       81.40       79.18      9.44 o 
   3 -17   3       12.89        8.88      2.82 o 
   4 -17   3       10.74       10.93      4.64 o 
  -5 -16   3        0.46        1.31      4.15 o 
  -4 -16   3       13.72       16.03      3.62 o 
  -3 -16   3        0.25        0.58      2.09 o 
  -2 -16   3       48.81       48.88      6.77 o 
  -1 -16   3       15.22       18.30      1.59 o 
   0 -16   3       63.96       63.82      4.33 o 
   1 -16   3       52.63       51.36      3.94 o 
   2 -16   3       37.42       34.52      3.29 o 
   3 -16   3       48.53       49.88      4.45 o 
   4 -16   3        5.64        3.22      4.05 o 
  -4 -15   3       43.59       48.76      5.14 o 
  -3 -15   3       99.73       95.34      5.63 o 
  -2 -15   3       93.00       90.54      9.20 o 
  -1 -15   3      123.76      119.13      3.47 o 
   0 -15   3      173.90      178.47      7.94 o 
   1 -15   3      103.38      113.05      7.25 o 
   2 -15   3       17.57       15.82      2.70 o 
   3 -15   3       10.93       10.77      2.69 o 
   4 -15   3       13.40        8.34      4.24 o 
  -4 -14   3        2.48        6.68      2.94 o 
  -3 -14   3      116.19      117.59     19.38 o 
  -2 -14   3       81.94       76.85      4.47 o 
  -1 -14   3        2.74        2.82      1.01 o 
   0 -14   3      173.16      160.37      9.02 o 
   1 -14   3        5.78        8.13      2.72 o 
   2 -14   3       76.99       78.98      4.52 o 
   3 -14   3       24.13       25.53      4.12 o 
   4 -14   3       32.68       26.21      6.54 o 
  -4 -13   3       25.41       24.43      3.77 o 
  -3 -13   3      254.49      268.24      9.69 o 
  -2 -13   3       73.37       69.76      4.28 o 
  -1 -13   3       54.13       49.30      3.27 o 
   0 -13   3       78.12       91.90      6.58 o 
   1 -13   3       62.38       64.02      5.95 o 
   2 -13   3      122.41      115.88      5.15 o 
   3 -13   3       31.74       28.84      4.14 o 
   4 -13   3       20.17       24.30      5.00 o 
  -4 -12   3        5.36        5.17      3.58 o 
  -3 -12   3      154.88      160.54      7.10 o 
  -2 -12   3       95.58       96.30      4.88 o 
  -1 -12   3       10.77       13.51      1.48 o 
   0 -12   3      219.12      235.66      6.75 o 
   1 -12   3        4.75        4.93      1.64 o 
   2 -12   3       83.34       80.29      4.43 o 
   3 -12   3       10.77        7.56      3.12 o 
   4 -12   3        1.13       -1.62      3.37 o 
  -4 -11   3        3.23        4.90      2.42 o 
  -3 -11   3      109.66      118.93     11.79 o 
  -2 -11   3       25.65       29.66      3.44 o 
  -1 -11   3        2.46        1.95      0.73 o 
   0 -11   3       21.61       16.04      2.53 o 
   1 -11   3       24.40       19.50      4.29 o 
   2 -11   3       91.49       91.23      5.52 o 
   3 -11   3       11.04        6.70      3.03 o 
   4 -11   3       42.19       45.64     10.70 o 
  -4 -10   3       29.83       30.93      4.38 o 
  -3 -10   3       99.94      102.00      4.20 o 
  -2 -10   3       51.50       47.22      4.53 o 
  -1 -10   3      201.00      198.46     10.34 o 
   0 -10   3      964.20     1014.96     24.32 o 
   1 -10   3       50.50       49.97      3.06 o 
   2 -10   3       37.26       35.57      3.99 o 
   3 -10   3       47.41       46.53      4.65 o 
   4 -10   3       15.66        9.16      4.22 o 
  -4  -9   3       22.76       24.57      3.53 o 
  -3  -9   3       33.29       37.25      2.79 o 
  -2  -9   3      151.97      144.41      4.68 o 
  -1  -9   3       56.45       58.55      5.10 o 
   0  -9   3       41.74       47.66      5.31 o 
   1  -9   3      159.51      137.33      4.52 o 
   2  -9   3      134.81      133.62     10.37 o 
   3  -9   3        0.14        3.01      2.74 o 
   4  -9   3       20.74       15.98      4.05 o 
  -4  -8   3       31.01       30.82      3.80 o 
  -3  -8   3       15.44       16.83      2.00 o 
  -2  -8   3        5.56        7.71      1.96 o 
  -1  -8   3      112.51      108.41      2.65 o 
   0  -8   3      566.35      579.85     13.12 o 
   1  -8   3       78.56       94.57      3.75 o 
   2  -8   3        2.60        2.25      1.68 o 
   3  -8   3       79.47       90.78      6.08 o 
   4  -8   3        2.91        4.08      3.07 o 
  -4  -7   3       10.30       12.58      2.83 o 
  -3  -7   3        9.37        7.93      3.07 o 
  -2  -7   3      335.24      330.73      7.78 o 
  -1  -7   3       36.87       30.55      4.77 o 
   0  -7   3       29.31       28.90      1.80 o 
   1  -7   3      319.67      347.27      8.69 o 
   2  -7   3      203.67      209.48      5.97 o 
   3  -7   3       71.86       64.35      7.37 o 
   4  -7   3       18.99       22.41      4.43 o 
  -4  -6   3       67.26       72.24      4.81 o 
  -3  -6   3       97.47       96.56      5.21 o 
  -2  -6   3      150.93      156.46      5.12 o 
  -1  -6   3        5.90        4.69      0.75 o 
   0  -6   3      215.23      206.65      4.92 o 
   1  -6   3       24.62       29.87      2.75 o 
   2  -6   3       45.18       45.45      3.74 o 
   3  -6   3      247.75      256.24      8.97 o 
   4  -6   3       15.39       16.12      3.87 o 
  -4  -5   3        1.87        2.55      1.93 o 
  -3  -5   3       72.55       75.14      3.51 o 
  -2  -5   3      304.85      308.48      5.34 o 
  -1  -5   3      564.02      577.33      9.54 o 
   0  -5   3       95.71       95.99      2.94 o 
   1  -5   3       37.80       33.34      3.27 o 
   2  -5   3       85.65       91.95      4.83 o 
   3  -5   3       67.51       79.23      7.66 o 
   4  -5   3       11.17        3.96      4.02 o 
  -4  -4   3       20.98       21.48      6.85 o 
  -3  -4   3       38.93       45.65      6.91 o 
  -2  -4   3      101.47      108.62      2.75 o 
  -1  -4   3      481.02      486.11      9.07 o 
   0  -4   3      184.83      173.46      4.43 o 
   1  -4   3       88.27       89.94      3.41 o 
   2  -4   3       37.15       46.90      3.83 o 
   3  -4   3      217.34      212.15      8.16 o 
   4  -4   3       12.50       12.46      3.52 o 
  -4  -3   3       19.61       21.12      2.96 o 
  -3  -3   3       18.63       19.33      2.04 o 
  -2  -3   3      205.27      213.76      4.55 o 
  -1  -3   3      304.09      300.79      7.07 o 
   0  -3   3      671.83      714.15     10.51 o 
   1  -3   3      198.30      194.05      5.08 o 
   2  -3   3      424.72      429.53     11.19 o 
   3  -3   3       20.17       25.73      8.11 o 
   4  -3   3        2.08        1.86      2.94 o 
   5  -3   3       15.05        6.82      4.59 o 
  -4  -2   3       14.67       10.15      2.69 o 
  -3  -2   3      148.98      153.35      4.08 o 
  -2  -2   3       26.97       31.58      1.54 o 
  -1  -2   3      129.80      121.26      2.45 o 
   0  -2   3      339.57      334.93      5.97 o 
   1  -2   3      296.94      311.24      6.97 o 
   2  -2   3      213.32      207.83      9.45 o 
   3  -2   3      113.12      103.03      5.92 o 
   4  -2   3        5.40        7.74      3.13 o 
   5  -2   3        0.50        2.44      4.12 o 
  -4  -1   3        2.42        0.23      2.08 o 
  -3  -1   3       19.60       22.55      2.21 o 
  -2  -1   3      145.42      142.98      3.14 o 
  -1  -1   3      133.61      141.38      2.70 o 
   0  -1   3      286.10      290.48      5.18 o 
   1  -1   3      263.41      262.96      7.12 o 
   2  -1   3      416.68      429.30     11.24 o 
   3  -1   3      126.40      124.06      9.36 o 
   4  -1   3       28.48       29.68      4.21 o 
   5  -1   3       15.17       12.73      4.99 o 
  -4   0   3        5.86        6.69      2.31 o 
  -3   0   3      140.25      140.15      4.26 o 
  -2   0   3       76.73       76.23      2.23 o 
  -1   0   3      844.57      834.66     12.74 o 
   0   0   3        0.85        3.78      1.64 o 
   1   0   3        0.79        1.67      1.22 o 
   2   0   3        0.17        0.95      1.73 o 
   3   0   3       13.01       12.15      4.68 o 
   4   0   3       19.95       18.65      5.25 o 
   5   0   3        1.53        1.93      4.58 o 
  -5   1   3       16.13       10.60      5.47 o 
  -4   1   3        2.29        3.52      1.77 o 
  -3   1   3       19.39       21.86      1.59 o 
  -2   1   3      142.44      123.69      5.64 o 
  -1   1   3      129.93      135.49      3.47 o 
   0   1   3      289.78      292.12      5.88 o 
   1   1   3      254.11      245.23      8.09 o 
   2   1   3      413.05      422.93     11.10 o 
   3   1   3      126.32      111.37     12.98 o 
   4   1   3       28.02       21.94      4.16 o 
   5   1   3       15.23       14.63      5.24 o 
  -5   2   3        5.82       15.78      5.79 o 
  -4   2   3       14.77        5.89      4.92 o 
  -3   2   3      148.84      148.70      3.65 o 
  -2   2   3       26.88       33.47      3.07 o 
  -1   2   3      133.65      128.52      2.72 o 
   0   2   3      349.39      361.03      6.55 o 
   1   2   3      298.58      315.71      9.55 o 
   2   2   3      217.59      235.62      7.25 o 
   3   2   3      116.65      122.66     13.99 o 
   4   2   3        4.93        3.26      3.88 o 
   5   2   3        0.51        1.22      6.61 o 
  -5   3   3        8.62        5.23      5.10 o 
  -4   3   3       19.92       20.03      5.92 o 
  -3   3   3       18.30       18.86      1.57 o 
  -2   3   3      199.81      213.62     11.19 o 
  -1   3   3      301.18      298.36      6.86 o 
   0   3   3      669.79      717.62     12.41 o 
   1   3   3      191.05      198.52      6.81 o 
   2   3   3      420.18      416.75     10.92 o 
   3   3   3       20.14       17.70      5.57 o 
   4   3   3        1.72        1.71      9.08 o 
   5   3   3       14.97       20.46      5.77 o 
  -5   4   3        9.03        9.23      5.34 o 
  -4   4   3       21.41       18.49      4.91 o 
  -3   4   3       37.88       43.41      4.86 o 
  -2   4   3      101.40      105.21      4.50 o 
  -1   4   3      485.20      489.76     12.37 o 
   0   4   3      194.41      189.80      4.07 o 
   1   4   3       88.34       86.16      9.33 o 
   2   4   3       38.53       42.04      7.27 o 
   3   4   3      219.63      225.45      7.91 o 
   4   4   3       11.85       13.62      3.91 o 
  -5   5   3       19.95       11.39      5.41 o 
  -4   5   3        1.84        7.73      4.15 o 
  -3   5   3       74.13       71.07      2.22 o 
  -2   5   3      310.01      303.46     13.92 o 
  -1   5   3      562.60      566.84     16.34 o 
   0   5   3       94.85       87.80      2.43 o 
   1   5   3       35.98       30.06      4.91 o 
   2   5   3       83.41       87.80      9.28 o 
   3   5   3       67.39       78.21      5.16 o 
   4   5   3       12.02       12.90      3.87 o 
  -5   6   3       11.94       10.51      6.88 o 
  -4   6   3       65.77       72.20     19.69 o 
  -3   6   3       95.35       73.32      8.69 o 
  -2   6   3      150.75      151.88      8.61 o 
  -1   6   3        5.77        5.00      1.18 o 
   0   6   3      211.86      211.04      6.67 o 
   1   6   3       23.65       29.26      4.96 o 
   2   6   3       45.51       45.65      4.03 o 
   3   6   3      245.34      238.82      9.85 o 
   4   6   3       14.80       13.58      5.73 o 
  -5   7   3       12.21        7.81      5.44 o 
  -4   7   3       10.19        5.43      4.25 o 
  -3   7   3        9.98        9.21      3.18 o 
  -2   7   3      337.35      347.83     15.23 o 
  -1   7   3       36.33       34.69      2.45 o 
   0   7   3       28.09       29.92      1.81 o 
   1   7   3      330.50      354.82     10.45 o 
   2   7   3      204.85      204.64      8.09 o 
   3   7   3       71.69       74.95      9.67 o 
   4   7   3       20.04       15.32      3.86 o 
  -5   8   3       12.27        8.36      5.78 o 
  -4   8   3       31.78       28.51      5.56 o 
  -3   8   3       16.51       11.84      3.37 o 
  -2   8   3        5.59        7.75      1.66 o 
  -1   8   3      113.30      111.60      4.29 o 
   0   8   3      560.22      597.27     10.47 o 
   1   8   3       78.25       90.43      3.66 o 
   2   8   3        2.99        0.77      2.35 o 
   3   8   3       79.82       73.70      4.94 o 
   4   8   3        2.98        4.65      5.15 o 
  -5   9   3        7.73        7.30      4.96 o 
  -4   9   3       22.41       12.11      4.36 o 
  -3   9   3       32.45       31.01      4.49 o 
  -2   9   3      147.58      145.21      5.78 o 
  -1   9   3       57.28       69.34      7.81 o 
   0   9   3       43.07       52.97      5.50 o 
   1   9   3      158.29      150.89      4.86 o 
   2   9   3      132.10      134.99      6.58 o 
   3   9   3        0.14        1.63      1.79 o 
   4   9   3       21.31       24.82      8.08 o 
  -5  10   3        3.12        1.86      5.30 o 
  -4  10   3       30.98       29.83      5.55 o 
  -3  10   3      100.56      105.41      6.85 o 
  -2  10   3       51.43       51.56      3.12 o 
  -1  10   3      203.55      188.48      7.26 o 
   0  10   3      961.86     1001.80     19.86 o 
   1  10   3       51.77       58.41      9.84 o 
   2  10   3       38.13       27.64      4.96 o 
   3  10   3       45.60       40.91      5.96 o 
   4  10   3       16.04       15.92      4.61 o 
  -5  11   3        2.88        2.40      5.13 o 
  -4  11   3        3.31        0.66      3.78 o 
  -3  11   3      109.94      112.75      7.21 o 
  -2  11   3       26.49       28.00      2.65 o 
  -1  11   3        2.84        3.05      1.44 o 
   0  11   3       22.22       20.81      2.21 o 
   1  11   3       24.56       24.63      2.37 o 
   2  11   3       92.10       91.20      9.69 o 
   3  11   3       11.12        9.13      2.57 o 
   4  11   3       42.68       45.16      5.36 o 
  -5  12   3        2.50        4.35      8.31 o 
  -4  12   3        5.88        6.56      4.33 o 
  -3  12   3      151.99      157.69      8.26 o 
  -2  12   3       95.49       93.83      3.99 o 
  -1  12   3       12.32       13.03      3.69 o 
   0  12   3      221.55      222.94     16.30 o 
   1  12   3        4.91        5.25      1.58 o 
   2  12   3       81.85       93.97     18.72 o 
   3  12   3        9.54        7.68      2.39 o 
   4  12   3        1.18        1.39      2.72 o 
  -5  13   3        3.30       -3.77      5.69 o 
  -4  13   3       25.65       29.91     19.22 o 
  -3  13   3      254.74      272.25     14.96 o 
  -2  13   3       74.90       76.78      3.89 o 
  -1  13   3       52.63       59.49      3.97 o 
   0  13   3       79.05       93.27      6.08 o 
   1  13   3       61.86       61.96      4.51 o 
   2  13   3      124.71      125.76      9.04 o 
   3  13   3       31.89       33.36      7.07 o 
   4  13   3       19.72       11.02      5.65 o 
  -5  14   3        0.69        5.46      6.69 o 
  -4  14   3        2.77        0.27      3.45 o 
  -3  14   3      113.70      112.28     12.38 o 
  -2  14   3       81.92       80.79      3.88 o 
  -1  14   3        3.41        4.16      1.72 o 
   0  14   3      171.17      169.41      6.31 o 
   1  14   3        5.64        4.29      1.79 o 
   2  14   3       77.07       85.98     11.54 o 
   3  14   3       23.98       26.66      3.69 o 
   4  14   3       33.16       26.13      6.46 o 
  -5  15   3        3.24        7.61      6.31 o 
  -4  15   3       43.50       45.04      7.26 o 
  -3  15   3       99.38       95.71      7.37 o 
  -2  15   3       97.01      103.75      5.73 o 
  -1  15   3      123.58      117.90      8.76 o 
   0  15   3      172.74      170.82     10.73 o 
   1  15   3      105.10      114.19      6.37 o 
   2  15   3       16.99       19.79      4.00 o 
   3  15   3       10.95        7.44      3.00 o 
   4  15   3       13.51       12.59      5.77 o 
  -5  16   3        0.46        0.92      5.92 o 
  -4  16   3       14.09       19.69      6.08 o 
  -3  16   3        0.17        5.80      3.33 o 
  -2  16   3       48.75       49.09      2.63 o 
  -1  16   3       15.43       15.30      2.46 o 
   0  16   3       62.06       54.50      4.08 o 
   1  16   3       52.21       55.64      2.93 o 
   2  16   3       38.53       39.25      3.89 o 
   3  16   3       49.94       54.51      7.11 o 
   4  16   3        5.37        2.24      3.04 o 
  -4  17   3       32.52       28.46      6.92 o 
  -3  17   3       45.91       46.17      8.53 o 
  -2  17   3        5.31        5.69      1.53 o 
  -1  17   3      135.33      131.24      5.99 o 
   0  17   3       76.16       78.55      4.78 o 
   1  17   3      108.07      105.38      8.89 o 
   2  17   3       78.50       76.74     14.84 o 
   3  17   3       13.00        3.51      2.53 o 
   4  17   3       10.70       10.48      3.92 o 
  -4  18   3       33.63       40.60      7.61 o 
  -3  18   3       37.15       34.30      6.15 o 
  -2  18   3       49.32       49.36      2.88 o 
  -1  18   3      183.14      172.96      7.28 o 
   0  18   3      146.27      156.66      7.92 o 
   1  18   3       94.64      104.23     10.17 o 
   2  18   3       19.20       19.90      2.72 o 
   3  18   3       45.24       37.54      4.46 o 
   4  18   3        3.46        6.14     12.61 o 
  -4  19   3        5.43        6.15      4.77 o 
  -3  19   3       72.93       59.21      7.69 o 
  -2  19   3        5.60        4.97      2.08 o 
  -1  19   3       57.55       75.87     13.57 o 
   0  19   3       22.44       15.88      2.79 o 
   1  19   3      201.92      218.83      6.42 o 
   2  19   3       26.77       18.85      4.72 o 
   3  19   3       20.47       17.23      3.07 o 
   4  19   3       17.42       11.16      3.54 o 
  -4  20   3       38.51       28.46      6.69 o 
  -3  20   3       14.71       12.92      5.00 o 
  -2  20   3       41.51       36.47      3.53 o 
  -1  20   3       51.99       42.72      4.27 o 
   0  20   3       91.31       89.20      5.71 o 
   1  20   3       25.01       21.24      2.33 o 
   2  20   3       23.80       15.45      2.51 o 
   3  20   3       26.63       23.30      4.17 o 
   4  20   3       11.19       14.80      3.76 o 
  -4  21   3        2.52       -0.85      5.31 o 
  -3  21   3       13.28       16.38      5.54 o 
  -2  21   3       57.86       62.35      4.43 o 
  -1  21   3        6.66       10.86      3.00 o 
   0  21   3       56.81       51.71      9.92 o 
   1  21   3      256.03      285.11     13.38 o 
   2  21   3       42.15       35.84      3.46 o 
   3  21   3        6.39       10.17      2.94 o 
  -4  22   3        5.79        2.31      5.61 o 
  -3  22   3        2.32       -1.00      3.85 o 
  -2  22   3       24.77       26.38      2.92 o 
  -1  22   3        6.10        4.94      3.11 o 
   0  22   3      154.76      141.69      7.34 o 
   1  22   3       62.72       57.37      5.62 o 
   2  22   3        4.20        3.28      2.71 o 
   3  22   3        2.42        3.51      4.56 o 
  -4  23   3        0.08        5.08      5.85 o 
  -3  23   3        8.49       12.23      5.31 o 
  -2  23   3       38.34       32.63      3.97 o 
  -1  23   3       33.79       31.98      4.15 o 
   0  23   3       14.44       10.41      4.08 o 
   1  23   3       36.88       43.67      4.65 o 
   2  23   3        5.46        9.76      2.92 o 
   3  23   3        6.90        6.06      4.77 o 
  -4  24   3       17.99       31.69      7.77 o 
  -3  24   3        0.79        0.62      4.15 o 
  -2  24   3        5.49        2.67      2.58 o 
  -1  24   3       18.64       23.13      3.83 o 
   0  24   3       68.61       79.56      6.37 o 
   1  24   3        4.37        3.78      2.71 o 
   2  24   3        6.41        9.53      4.15 o 
   3  24   3        1.60       -0.92      4.54 o 
  -3  25   3        3.33        2.92      4.77 o 
  -2  25   3        5.63        7.08      4.31 o 
  -1  25   3       21.31       18.28      6.35 o 
   0  25   3       11.96        9.15      3.32 o 
   1  25   3       29.48       28.83      5.92 o 
   2  25   3        2.73        3.40      3.15 o 
   3  25   3        3.15        4.87      3.24 o 
  -3  26   3        1.12       -1.31      3.85 o 
  -2  26   3        2.16        2.79      2.99 o 
  -1  26   3       10.35        9.31      3.45 o 
   0  26   3       58.40       63.11      9.46 o 
   1  26   3       48.29       46.48      7.99 o 
   2  26   3       17.23       16.24      3.75 o 
   3  26   3        3.00        4.66      3.42 o 
  -3  27   3        3.06        1.92      4.54 o 
  -2  27   3       10.26        7.15      3.34 o 
  -1  27   3       29.40       38.35      5.08 o 
   0  27   3       60.99       48.50      6.38 o 
   1  27   3       31.78       34.28      6.92 o 
   2  27   3        4.11        7.94      3.46 o 
   3  27   3        3.74        0.01      3.67 o 
  -3  28   3        1.13       -1.69      4.61 o 
  -2  28   3        0.57        2.04      3.21 o 
  -1  28   3       16.80       18.63      4.24 o 
   0  28   3       14.63        9.75      8.23 o 
   1  28   3        9.72        5.00      3.12 o 
   2  28   3       10.33        9.94      3.72 o 
  -3  29   3        0.29        0.38      5.15 o 
  -2  29   3       12.60       17.97      4.30 o 
  -1  29   3       23.37       22.47      4.61 o 
   0  29   3        7.71        2.64      3.65 o 
   1  29   3       21.64       18.45      4.31 o 
   2  29   3        0.38        5.01      3.75 o 
  -2  30   3        0.02        1.78      5.08 o 
  -1  30   3       17.87        8.36      3.98 o 
   0  30   3        4.93        3.38      3.58 o 
   1  30   3        8.79       11.44      4.32 o 
   2  30   3        6.39        3.34      3.87 o 
  -2  31   3        4.19        5.39      5.15 o 
  -1  31   3        4.53       -0.06      3.52 o 
   0  31   3        1.94        5.29      3.72 o 
   1  31   3        9.47        4.27      4.07 o 
   2  31   3        1.48        3.82      4.11 o 
  -2  32   3        1.89       -1.06      3.66 o 
  -1  32   3       39.77       46.38     19.22 o 
   0  32   3        0.46       10.11      4.54 o 
   1  32   3        2.82       -0.55      6.88 o 
  -1  33   3        0.40        6.10      4.46 o 
   0  33   3        1.85        0.28      6.08 o 
   1  33   3        1.09        1.30      4.20 o 
  -1  34   3       18.25       21.79      5.72 o 
   0  34   3        9.19        5.76      8.15 o 
  -1 -32   4        0.24       -2.71      7.44 o 
   0 -32   4        5.60       13.73     10.65 o 
  -1 -31   4        1.21        5.66      7.41 o 
   0 -31   4        1.66       -0.78      7.11 o 
   1 -31   4        2.84        1.21      4.19 o 
  -2 -30   4       12.70       15.84     11.61 o 
  -1 -30   4        5.21        4.03      6.79 o 
   0 -30   4        3.35        8.08      3.89 o 
   1 -30   4       14.91       13.21      4.53 o 
  -2 -29   4        2.60       17.54     11.15 o 
  -1 -29   4        4.98        7.60      6.52 o 
   0 -29   4       13.07       13.30      3.97 o 
   1 -29   4        1.00        1.42      3.98 o 
  -2 -28   4        4.25        0.92      8.77 o 
  -1 -28   4        9.68       13.31      6.82 o 
   0 -28   4        3.15        9.16      3.66 o 
   1 -28   4        4.95        3.48      3.65 o 
   2 -28   4        2.37        0.49      4.20 o 
  -3 -27   4        3.85        6.91      4.00 o 
  -2 -27   4        1.98        5.23      9.61 o 
  -1 -27   4       29.52       27.10      7.48 o 
   0 -27   4        6.11        8.54      3.48 o 
   1 -27   4        0.20        4.39      4.50 o 
   2 -27   4        8.95        4.35      4.11 o 
  -3 -26   4        1.40        2.49      3.69 o 
  -2 -26   4        0.08        6.38      8.84 o 
  -1 -26   4        3.73       12.36      5.98 o 
   0 -26   4        5.85        6.57      3.23 o 
   1 -26   4        8.52        6.44      4.60 o 
   2 -26   4        2.95        5.96      4.06 o 
  -3 -25   4       11.08       13.43      4.19 o 
  -2 -25   4        6.88        3.77      7.84 o 
  -1 -25   4       16.89       14.71      6.23 o 
   0 -25   4       26.70       35.17      4.35 o 
   1 -25   4        2.61        2.27      3.31 o 
   2 -25   4       27.13       24.54      5.11 o 
  -3 -24   4       12.10       10.94      3.83 o 
  -2 -24   4        5.70        5.76      6.03 o 
  -1 -24   4        2.94        2.13      4.71 o 
   0 -24   4       33.82       37.81      6.03 o 
   1 -24   4        3.27        6.83      3.30 o 
   2 -24   4        6.03        5.02      3.61 o 
  -3 -23   4        0.46       -0.95      3.77 o 
  -2 -23   4       11.44        8.68      5.39 o 
  -1 -23   4       25.69       21.35      5.89 o 
   0 -23   4        7.04        4.63      2.68 o 
   1 -23   4       16.55       12.54      3.24 o 
   2 -23   4       16.09       21.27      4.31 o 
   3 -23   4       13.11       16.25      5.73 o 
  -4 -22   4        7.38        7.07      5.19 o 
  -3 -22   4        0.33        1.72      2.87 o 
  -2 -22   4       11.67       14.51      6.31 o 
  -1 -22   4        0.80        3.06      2.87 o 
   0 -22   4       22.32       29.46      3.77 o 
   1 -22   4        3.52        2.58      2.79 o 
   2 -22   4       11.38       15.64      3.96 o 
   3 -22   4        4.50        3.01      4.39 o 
  -4 -21   4        0.45        2.64      3.92 o 
  -3 -21   4        7.84        3.09      2.87 o 
  -2 -21   4       21.95       16.23      5.33 o 
  -1 -21   4       10.82       16.18      3.25 o 
   0 -21   4       53.97       65.74      6.23 o 
   1 -21   4       19.85       15.70      3.36 o 
   2 -21   4       25.70       30.97      6.91 o 
   3 -21   4       25.56       24.43      5.82 o 
  -4 -20   4       15.37       18.18      4.21 o 
  -3 -20   4        7.71        6.66      3.14 o 
  -2 -20   4       32.25       23.80      5.70 o 
  -1 -20   4       28.32       31.38      6.45 o 
   0 -20   4      109.54      120.67      9.68 o 
   1 -20   4       49.47       46.10      4.52 o 
   2 -20   4        1.91       -0.79      2.89 o 
   3 -20   4        5.60        4.97      4.47 o 
  -4 -19   4       10.58       11.67      4.27 o 
  -3 -19   4        4.40        3.87      3.69 o 
  -2 -19   4        6.84        8.29      4.71 o 
  -1 -19   4       46.61       49.29      8.90 o 
   0 -19   4       81.37       78.29      4.81 o 
   1 -19   4       24.70       19.26      3.40 o 
   2 -19   4        7.70        2.85      2.95 o 
   3 -19   4       26.75       16.70      5.28 o 
  -4 -18   4       21.61       20.95      4.29 o 
  -3 -18   4       22.60       17.38      3.52 o 
  -2 -18   4      127.88      121.78      9.30 o 
  -1 -18   4       58.34       60.48      4.12 o 
   0 -18   4      113.63      107.66      5.36 o 
   1 -18   4       41.67       42.72      4.12 o 
   2 -18   4        5.01        3.54      2.84 o 
   3 -18   4       45.12       39.70      5.51 o 
  -4 -17   4       29.00       27.99      6.54 o 
  -3 -17   4        5.04        7.85      6.31 o 
  -2 -17   4       15.44       13.16      5.73 o 
  -1 -17   4      222.78      206.80      6.75 o 
   0 -17   4       63.85       64.45      4.19 o 
   1 -17   4       12.57        9.86      2.69 o 
   2 -17   4       18.36       15.53      3.32 o 
   3 -17   4       15.77       22.64      3.77 o 
  -4 -16   4        9.57        7.21      3.10 o 
  -3 -16   4        2.73        3.58      2.29 o 
  -2 -16   4       13.06        5.34      4.51 o 
  -1 -16   4       14.22       14.86      7.05 o 
   0 -16   4       40.70       37.07      4.15 o 
   1 -16   4       13.64       12.15      4.42 o 
   2 -16   4       54.97       53.48      4.31 o 
   3 -16   4       45.91       45.88      4.49 o 
  -4 -15   4       28.86       22.97      7.15 o 
  -3 -15   4       38.00       32.11      3.91 o 
  -2 -15   4       21.76       14.17      4.43 o 
  -1 -15   4       87.95       90.74      4.11 o 
   0 -15   4       12.89       17.24      3.28 o 
   1 -15   4       73.43       77.24      5.09 o 
   2 -15   4       13.80       15.17      2.99 o 
   3 -15   4        2.62        4.12      3.65 o 
   4 -15   4       11.18       14.98      5.56 o 
  -4 -14   4        0.30        0.33      2.65 o 
  -3 -14   4        0.14       -0.23      3.77 o 
  -2 -14   4       41.07       46.88      5.97 o 
  -1 -14   4        9.73       11.87      1.92 o 
   0 -14   4       78.66       72.91      4.24 o 
   1 -14   4       38.36       35.96      3.19 o 
   2 -14   4       71.39       68.11      4.57 o 
   3 -14   4       20.47       13.69      4.26 o 
   4 -14   4       18.99       17.53      5.52 o 
  -4 -13   4       52.71       55.18      5.77 o 
  -3 -13   4        0.37        1.23      1.97 o 
  -2 -13   4       11.20       13.10      4.27 o 
  -1 -13   4      432.66      457.03     11.01 o 
   0 -13   4        6.50        4.56      2.49 o 
   1 -13   4       47.58       51.19      3.54 o 
   2 -13   4       94.56       94.75      5.02 o 
   3 -13   4       11.88        8.90      3.71 o 
   4 -13   4        3.39        4.21      4.53 o 
  -4 -12   4       14.32       18.38      6.46 o 
  -3 -12   4       10.48       10.61      2.07 o 
  -2 -12   4       72.54       74.76      6.83 o 
  -1 -12   4      109.23      116.35      5.42 o 
   0 -12   4       29.74       27.57      2.76 o 
   1 -12   4       19.55       26.10      2.74 o 
   2 -12   4        2.57        7.32      2.36 o 
   3 -12   4        0.52       -0.02      3.24 o 
   4 -12   4       11.24        8.92      4.56 o 
  -4 -11   4       19.90       22.46      9.23 o 
  -3 -11   4        9.08        9.71      2.49 o 
  -2 -11   4       38.16       38.72      2.48 o 
  -1 -11   4      163.37      167.55      8.02 o 
   0 -11   4       32.12       26.80      2.68 o 
   1 -11   4        0.45        0.06      1.78 o 
   2 -11   4       90.17       90.85      4.90 o 
   3 -11   4       54.61       51.15      5.28 o 
   4 -11   4        0.75        7.22      4.31 o 
  -4 -10   4        6.59        6.38      7.31 o 
  -3 -10   4       35.26       34.44      2.65 o 
  -2 -10   4      112.54      119.63      4.58 o 
  -1 -10   4       19.11       21.92      1.83 o 
   0 -10   4      133.14      139.74      5.33 o 
   1 -10   4      163.70      166.17      6.89 o 
   2 -10   4       48.03       54.72      5.42 o 
   3 -10   4        5.16        2.73      3.17 o 
   4 -10   4       34.07       43.63      6.00 o 
  -4  -9   4        7.97       -4.69      6.54 o 
  -3  -9   4       18.95       16.80      2.44 o 
  -2  -9   4        5.97        6.28      2.22 o 
  -1  -9   4      102.22      101.18      5.98 o 
   0  -9   4       13.56       10.69      2.03 o 
   1  -9   4       15.40       15.06      2.13 o 
   2  -9   4       91.63       93.28      4.87 o 
   3  -9   4       50.60       40.53      4.83 o 
   4  -9   4        0.68        0.27      4.37 o 
  -5  -8   4        7.52        3.54      6.92 o 
  -4  -8   4        2.36        2.54      3.74 o 
  -3  -8   4       50.82       52.33      3.05 o 
  -2  -8   4       26.69       29.92      2.32 o 
  -1  -8   4        8.02       10.21      1.23 o 
   0  -8   4       31.41       35.82      3.02 o 
   1  -8   4      211.58      213.62      6.22 o 
   2  -8   4       24.06       19.56      2.79 o 
   3  -8   4       11.33        8.26      3.58 o 
   4  -8   4       29.29       23.61      4.90 o 
  -5  -7   4        6.54        5.15      6.46 o 
  -4  -7   4       10.43       15.28      4.65 o 
  -3  -7   4       12.27       14.69      1.85 o 
  -2  -7   4      102.18      103.74      3.89 o 
  -1  -7   4      142.31      140.20      3.48 o 
   0  -7   4       77.75       80.82      3.30 o 
   1  -7   4      203.36      200.00     13.65 o 
   2  -7   4        4.30        3.88      2.44 o 
   3  -7   4       17.88       16.08      4.64 o 
   4  -7   4        0.06        4.67      3.76 o 
  -5  -6   4        0.01        4.38      6.69 o 
  -4  -6   4        2.48        4.78      3.69 o 
  -3  -6   4      135.50      140.13      4.44 o 
  -2  -6   4       57.09       54.69      2.95 o 
  -1  -6   4        4.76        4.27      0.74 o 
   0  -6   4      147.94      142.53      4.48 o 
   1  -6   4      522.18      544.51     15.58 o 
   2  -6   4       65.73       59.34      7.80 o 
   3  -6   4       42.23       47.14      4.93 o 
   4  -6   4       13.80       10.38      3.97 o 
  -5  -5   4        0.23        1.77      6.31 o 
  -4  -5   4       18.40       24.51      4.97 o 
  -3  -5   4        5.20        6.83      1.51 o 
  -2  -5   4       19.59       22.85      1.66 o 
  -1  -5   4       67.97       67.08      2.30 o 
   0  -5   4       19.14       20.92      1.89 o 
   1  -5   4      241.08      246.87      6.44 o 
   2  -5   4      106.13      113.53      8.53 o 
   3  -5   4       11.36       15.32      3.48 o 
   4  -5   4        0.57        1.08      3.76 o 
  -5  -4   4        0.72       -1.92      5.85 o 
  -4  -4   4       13.48       14.69      5.23 o 
  -3  -4   4       98.12      107.19      4.10 o 
  -2  -4   4        5.92        5.68      1.23 o 
  -1  -4   4       42.58       42.42      1.51 o 
   0  -4   4      246.06      246.68      7.87 o 
   1  -4   4      201.70      189.27      5.53 o 
   2  -4   4       54.57       68.15      5.49 o 
   3  -4   4       17.33       17.95      6.63 o 
   4  -4   4       23.84       21.82      4.61 o 
  -5  -3   4       18.34       24.23      7.77 o 
  -4  -3   4       62.05       78.67      9.92 o 
  -3  -3   4       36.06       38.53      3.46 o 
  -2  -3   4       50.20       51.62      4.62 o 
  -1  -3   4      168.88      174.18      3.75 o 
   0  -3   4       35.97       35.82      2.56 o 
   1  -3   4        5.64        4.13      1.60 o 
   2  -3   4      310.62      296.22     10.84 o 
   3  -3   4       27.86       30.66      5.61 o 
   4  -3   4        7.48       12.40      3.65 o 
  -5  -2   4        0.57        4.15      5.38 o 
  -4  -2   4       25.46       23.84      6.23 o 
  -3  -2   4       38.00       41.12      2.53 o 
  -2  -2   4       62.80       60.61      1.86 o 
  -1  -2   4      114.82      115.38      2.80 o 
   0  -2   4      112.33      105.72      4.88 o 
   1  -2   4      154.88      149.78      8.48 o 
   2  -2   4       18.17       21.65      3.00 o 
   3  -2   4       28.60       28.36      4.03 o 
   4  -2   4       31.05       31.35      6.13 o 
  -5  -1   4        5.70        1.15      5.23 o 
  -4  -1   4       22.92       32.15      6.85 o 
  -3  -1   4       23.20       22.95      2.29 o 
  -2  -1   4       48.67       50.81      1.61 o 
  -1  -1   4      199.93      197.21      4.19 o 
   0  -1   4      284.98      280.52      7.02 o 
   1  -1   4        0.18       -0.16      1.58 o 
   2  -1   4      422.28      420.92     11.73 o 
   3  -1   4        0.49        3.77      3.81 o 
   4  -1   4        3.53       10.90      3.73 o 
  -5   0   4        0.00       -1.85      5.54 o 
  -4   0   4        2.39        0.85      3.69 o 
  -3   0   4       64.75       73.81      6.31 o 
  -2   0   4      157.19      172.48      7.81 o 
  -1   0   4      223.93      226.87      4.27 o 
   0   0   4        0.47       -0.44      1.17 o 
   1   0   4       49.06       53.77      4.19 o 
   2   0   4        6.28        9.25      2.80 o 
   3   0   4       42.87       41.54      5.64 o 
   4   0   4       51.14       43.70      5.52 o 
  -5   1   4        5.46        9.92      6.46 o 
  -4   1   4       23.36       20.77      5.92 o 
  -3   1   4       23.32       18.16      3.19 o 
  -2   1   4       49.90       47.15      3.47 o 
  -1   1   4      199.50      201.67      3.85 o 
   0   1   4      283.79      280.27      6.01 o 
   1   1   4        0.22       -0.31      4.42 o 
   2   1   4      419.37      428.12     11.72 o 
   3   1   4        0.65        2.45      2.88 o 
   4   1   4        3.54        5.97      3.40 o 
  -5   2   4        0.57       -1.23      5.08 o 
  -4   2   4       25.82       32.76      6.92 o 
  -3   2   4       36.91       42.45      3.97 o 
  -2   2   4       61.79       59.69      3.96 o 
  -1   2   4      114.67      115.78      4.89 o 
   0   2   4      118.00      118.74      4.53 o 
   1   2   4      155.03      155.42      6.15 o 
   2   2   4       18.57       14.07      2.74 o 
   3   2   4       30.01       25.90      3.90 o 
   4   2   4       31.56       24.51      5.18 o 
  -5   3   4       17.88       15.69      6.92 o 
  -4   3   4       62.14       78.21     10.15 o 
  -3   3   4       36.42       39.39      6.57 o 
  -2   3   4       51.96       49.07      3.61 o 
  -1   3   4      162.42      173.33      3.44 o 
   0   3   4       37.23       35.29      2.14 o 
   1   3   4        5.88        7.45      1.86 o 
   2   3   4      306.90      306.68      9.35 o 
   3   3   4       27.24       31.09      5.12 o 
   4   3   4        7.50       11.35      4.18 o 
  -5   4   4        0.66       -0.08      4.92 o 
  -4   4   4       13.77        4.54      4.23 o 
  -3   4   4       98.34      103.92     10.69 o 
  -2   4   4        5.81        7.61      1.72 o 
  -1   4   4       42.48       43.58      1.91 o 
   0   4   4      249.86      251.96      6.20 o 
   1   4   4      201.79      197.32      7.14 o 
   2   4   4       55.65       48.28      4.09 o 
   3   4   4       18.25       23.71      3.71 o 
   4   4   4       24.21       22.46      6.04 o 
  -5   5   4        0.20        8.77      6.15 o 
  -4   5   4       19.17       13.92      5.61 o 
  -3   5   4        5.06        4.46      3.15 o 
  -2   5   4       20.81       18.95      2.09 o 
  -1   5   4       64.86       65.79      2.15 o 
   0   5   4       20.69       22.18      2.74 o 
   1   5   4      244.11      231.59      8.27 o 
   2   5   4      101.56      110.13     16.46 o 
   3   5   4       11.08       11.52      3.16 o 
   4   5   4        0.59       -0.05      3.43 o 
  -5   6   4        0.01        2.00      4.69 o 
  -4   6   4        2.50        0.46      4.00 o 
  -3   6   4      133.51      139.12      9.61 o 
  -2   6   4       56.62       54.64      5.58 o 
  -1   6   4        4.73        4.26      3.00 o 
   0   6   4      144.19      147.59      5.92 o 
   1   6   4      520.04      545.72     15.39 o 
   2   6   4       66.81       57.19     11.04 o 
   3   6   4       42.30       39.72      4.50 o 
   4   6   4       13.83       17.21      4.76 o 
  -5   7   4        6.72        3.38      5.61 o 
  -4   7   4       10.79       14.69      5.15 o 
  -3   7   4       12.53        9.46      3.61 o 
  -2   7   4      102.53       89.64     12.65 o 
  -1   7   4      141.86      139.20      9.58 o 
   0   7   4       79.73       77.46      6.77 o 
   1   7   4      205.29      219.51      7.63 o 
   2   7   4        3.97        3.98      2.32 o 
   3   7   4       18.78       13.27      3.11 o 
   4   7   4        0.07        3.25      3.22 o 
  -5   8   4        7.67        6.54      6.00 o 
  -4   8   4        2.26       -1.08      3.38 o 
  -3   8   4       52.07       44.98      6.23 o 
  -2   8   4       25.25       29.03      2.81 o 
  -1   8   4        8.03        8.84      1.75 o 
   0   8   4       33.71       32.16      2.71 o 
   1   8   4      212.65      221.55      7.81 o 
   2   8   4       23.39       24.20      4.42 o 
   3   8   4       11.11       10.85      3.28 o 
   4   8   4       29.34       35.10      5.54 o 
  -5   9   4        3.41        6.00      5.61 o 
  -4   9   4        7.44        4.38      4.46 o 
  -3   9   4       18.62       21.69      4.77 o 
  -2   9   4        5.45        6.24      1.74 o 
  -1   9   4       99.92       91.17      4.32 o 
   0   9   4       14.71       20.81      2.26 o 
   1   9   4       14.71        9.08      4.65 o 
   2   9   4       88.41       82.82      8.77 o 
   3   9   4       51.83       52.26      9.11 o 
   4   9   4        0.67        2.78      8.58 o 
  -5  10   4        6.81        3.38      5.85 o 
  -4  10   4        6.57        9.15      4.85 o 
  -3  10   4       36.00       36.84      6.00 o 
  -2  10   4      111.34      112.18      5.17 o 
  -1  10   4       19.06       22.07      3.04 o 
   0  10   4      135.45      124.24      5.24 o 
   1  10   4      162.69      152.28     12.31 o 
   2  10   4       47.18       37.23      8.92 o 
   3  10   4        5.29        5.80      4.58 o 
   4  10   4       33.91       43.29      6.07 o 
  -5  11   4        0.15       -0.77      5.69 o 
  -4  11   4       19.98       24.23      6.15 o 
  -3  11   4        9.05        5.00      3.54 o 
  -2  11   4       38.83       38.86     10.07 o 
  -1  11   4      167.31      171.48      6.48 o 
   0  11   4       32.21       29.16      2.84 o 
   1  11   4        0.52       -0.02      1.57 o 
   2  11   4       89.82       94.38     10.88 o 
   3  11   4       55.55       63.54      6.67 o 
   4  11   4        0.74        2.60      3.03 o 
  -5  12   4        0.66        1.69      5.77 o 
  -4  12   4       14.19       18.84      5.61 o 
  -3  12   4       11.36        8.84      3.69 o 
  -2  12   4       70.14       62.58      7.50 o 
  -1  12   4      109.19      111.55      5.23 o 
   0  12   4       29.61       27.92      2.94 o 
   1  12   4       18.38       21.31      3.35 o 
   2  12   4        2.39        3.81      2.28 o 
   3  12   4        0.68        5.78      3.77 o 
   4  12   4       11.42        7.13      3.78 o 
  -4  13   4       53.06       68.52      9.77 o 
  -3  13   4        0.36        1.85      3.00 o 
  -2  13   4       11.01        9.13      2.17 o 
  -1  13   4      430.33      440.04     18.38 o 
   0  13   4        6.10        6.91      2.19 o 
   1  13   4       48.54       41.25      3.81 o 
   2  13   4       93.55       95.68      8.50 o 
   3  13   4       12.14        9.64      3.38 o 
   4  13   4        3.41        2.14      3.08 o 
  -4  14   4        0.31        4.85      4.23 o 
  -3  14   4        0.14        2.08      3.23 o 
  -2  14   4       40.34       45.35      4.61 o 
  -1  14   4        9.70       10.52      2.27 o 
   0  14   4       79.76       80.00      4.53 o 
   1  14   4       37.80       36.96      3.71 o 
   2  14   4       71.97       78.76      5.40 o 
   3  14   4       20.31       11.92      7.84 o 
   4  14   4       19.06       18.24      4.69 o 
  -4  15   4       28.80       25.46      6.31 o 
  -3  15   4       38.36       27.30      5.38 o 
  -2  15   4       22.73       17.69      2.79 o 
  -1  15   4       87.83       83.81      5.10 o 
   0  15   4       13.73       10.77      2.58 o 
   1  15   4       73.67       67.83     10.08 o 
   2  15   4       13.58       14.60      3.13 o 
   3  15   4        2.58        4.17      2.71 o 
   4  15   4       11.23       12.92      4.15 o 
  -4  16   4        9.69        6.15      4.54 o 
  -3  16   4        2.65       -0.85      3.00 o 
  -2  16   4       12.38        9.42      2.43 o 
  -1  16   4       14.28       14.49      2.72 o 
   0  16   4       41.84       49.85      4.21 o 
   1  16   4       14.06       16.71      2.25 o 
   2  16   4       55.25       53.92      4.99 o 
   3  16   4       45.25       47.90      5.25 o 
  -4  17   4       28.41       34.92      7.31 o 
  -3  17   4        5.19        2.46      3.31 o 
  -2  17   4       15.93       10.86      2.58 o 
  -1  17   4      218.76      207.42      8.26 o 
   0  17   4       65.74       69.84      5.22 o 
   1  17   4       12.64        9.03      2.55 o 
   2  17   4       17.07        9.25      2.96 o 
   3  17   4       15.85       12.67      3.51 o 
  -4  18   4       21.66       21.30      6.23 o 
  -3  18   4       23.51       29.61      6.23 o 
  -2  18   4      129.40      123.26      6.33 o 
  -1  18   4       58.40       54.99      4.94 o 
   0  18   4      114.80      110.42      6.14 o 
   1  18   4       40.99       38.91      4.34 o 
   2  18   4        5.12        3.27      2.56 o 
   3  18   4       45.16       49.81     15.23 o 
  -4  19   4       10.22        1.23      4.54 o 
  -3  19   4        4.49        5.08      3.85 o 
  -2  19   4        6.45        8.17      2.58 o 
  -1  19   4       44.43       47.95      4.83 o 
   0  19   4       82.98       89.33     13.65 o 
   1  19   4       25.26       25.96      3.63 o 
   2  19   4        8.56        4.12      4.08 o 
   3  19   4       26.93       28.00     13.34 o 
  -4  20   4       15.26       12.61      6.00 o 
  -3  20   4        7.64        7.69      4.38 o 
  -2  20   4       32.69       26.32      3.68 o 
  -1  20   4       28.26       25.64      3.88 o 
   0  20   4      108.13      110.77     11.30 o 
   1  20   4       47.33       44.21      9.88 o 
   2  20   4        1.95        4.88      2.68 o 
   3  20   4        5.76        4.12      5.38 o 
  -4  21   4        0.48       -2.38      4.46 o 
  -3  21   4        7.77        5.92      4.08 o 
  -2  21   4       22.54       16.76      3.65 o 
  -1  21   4       10.86        8.40      6.31 o 
   0  21   4       54.85       63.63     12.46 o 
   1  21   4       20.14       22.20      4.42 o 
   2  21   4       25.90       21.73      4.21 o 
   3  21   4       25.65       22.66      5.92 o 
  -4  22   4        7.29        7.31      5.38 o 
  -3  22   4        0.25        1.77      4.15 o 
  -2  22   4       11.65       13.28      3.96 o 
  -1  22   4        0.79        1.44      2.40 o 
   0  22   4       22.20       18.80      3.79 o 
   1  22   4        3.28        5.91      3.14 o 
   2  22   4       11.59       12.13      3.35 o 
   3  22   4        4.74        9.38      5.15 o 
  -3  23   4        0.47        0.46      3.54 o 
  -2  23   4       11.73       15.91      3.67 o 
  -1  23   4       25.94       22.44      4.02 o 
   0  23   4        6.94        8.44      3.29 o 
   1  23   4       16.13       12.98      4.04 o 
   2  23   4       16.39       19.03      4.30 o 
   3  23   4       12.95       13.37      5.04 o 
  -3  24   4       11.90        8.00      4.77 o 
  -2  24   4        5.56        3.19      3.05 o 
  -1  24   4        2.97        1.73      3.06 o 
   0  24   4       34.25       28.92      4.57 o 
   1  24   4        3.71        5.35      6.81 o 
   2  24   4        6.00        9.12      5.85 o 
  -3  25   4       11.17        4.61      4.54 o 
  -2  25   4        7.05        7.45      4.46 o 
  -1  25   4       16.75       14.79      3.97 o 
   0  25   4       25.99       18.25      4.27 o 
   1  25   4        2.51        3.62      3.32 o 
   2  25   4       27.24       26.18      6.38 o 
  -3  26   4        1.40        4.31      5.38 o 
  -2  26   4        0.12       -0.87      3.27 o 
  -1  26   4        3.77        4.69      3.64 o 
   0  26   4        5.53        7.70      5.81 o 
   1  26   4        9.12        3.70      5.42 o 
   2  26   4        2.85        5.97      3.40 o 
  -3  27   4        3.90        3.00      6.15 o 
  -2  27   4        1.97        1.48      3.64 o 
  -1  27   4       29.46       26.76      4.60 o 
   0  27   4        5.86        2.94      3.51 o 
   1  27   4        0.18        2.52      3.59 o 
   2  27   4        9.08        9.36      4.11 o 
  -2  28   4        4.38        8.07      4.05 o 
  -1  28   4        9.64        6.95      4.13 o 
   0  28   4        2.89        3.20      3.38 o 
   1  28   4        5.17       13.96      4.62 o 
   2  28   4        2.40        3.34      4.24 o 
  -2  29   4        2.67        4.02      4.01 o 
  -1  29   4        5.25        8.42      4.21 o 
   0  29   4       13.04       18.45      4.88 o 
   1  29   4        0.97        3.92      4.17 o 
  -2  30   4       12.59       12.65      4.89 o 
  -1  30   4        5.18        6.50      6.00 o 
   0  30   4        3.19        4.85      7.04 o 
   1  30   4       14.99       13.78      5.15 o 
  -1  31   4        1.27        7.28      4.61 o 
   0  31   4        1.67        3.95      4.70 o 
   1  31   4        2.84        0.81      6.92 o 
  -1  32   4        0.23        6.53      8.00 o 
   0  32   4        5.74        3.16      4.55 o 
  -1 -29   5        8.86        9.62      8.29 o 
   0 -29   5        0.32        1.76      7.58 o 
  -1 -28   5        2.68        8.78      7.19 o 
   0 -28   5        3.18        0.47      7.24 o 
  -2 -27   5        1.97        3.92     11.46 o 
  -1 -27   5        1.54        6.05      7.02 o 
   0 -27   5        4.83        2.66      7.27 o 
   1 -27   5       11.53        9.25      5.24 o 
  -2 -26   5        1.70        6.69     10.54 o 
  -1 -26   5        5.31        7.71      7.69 o 
   0 -26   5        9.07        8.51      7.18 o 
   1 -26   5       10.57       12.07      4.59 o 
  -2 -25   5        2.63        3.00      9.31 o 
  -1 -25   5        1.71        5.23      6.95 o 
   0 -25   5        5.38       -1.99      5.84 o 
   1 -25   5       14.43       18.24      4.79 o 
  -3 -24   5        0.94        4.04      7.00 o 
  -2 -24   5       12.61        9.61      9.38 o 
  -1 -24   5       15.96       12.47      6.62 o 
   0 -24   5        4.25       -3.50      5.55 o 
   1 -24   5       25.89       32.66      5.03 o 
   2 -24   5        5.21        5.79      5.57 o 
  -3 -23   5        6.17        1.93      3.79 o 
  -2 -23   5        6.53        6.82      6.66 o 
  -1 -23   5        0.99        4.37      5.77 o 
   0 -23   5        5.87        2.04      8.84 o 
   1 -23   5        7.91        5.92      3.92 o 
   2 -23   5        4.66        4.47      3.99 o 
  -3 -22   5        0.89        1.48      3.64 o 
  -2 -22   5       15.43       12.59      6.27 o 
  -1 -22   5        8.76       13.39      7.23 o 
   0 -22   5        0.36        5.22      6.73 o 
   1 -22   5        4.88        6.42      3.54 o 
   2 -22   5        3.53        7.67      4.12 o 
  -3 -21   5       13.90       12.47      4.31 o 
  -2 -21   5        5.39       -3.12      5.10 o 
  -1 -21   5        4.26        8.73      6.88 o 
   0 -21   5       31.71       33.44      4.23 o 
   1 -21   5        1.73        2.29      3.18 o 
   2 -21   5        4.66        5.20      3.85 o 
  -3 -20   5        1.00        0.64      3.16 o 
  -2 -20   5       20.15       18.13      6.42 o 
  -1 -20   5        4.00        0.50      5.82 o 
   0 -20   5        3.37        3.35      2.90 o 
   1 -20   5        7.99        7.57      3.42 o 
   2 -20   5        8.88       16.09      4.08 o 
  -3 -19   5        1.67        1.78      3.02 o 
  -2 -19   5        0.41        4.58      5.67 o 
  -1 -19   5        3.91        5.57      5.57 o 
   0 -19   5       19.72       14.83      3.50 o 
   1 -19   5        5.71        7.60      3.90 o 
   2 -19   5        5.69        9.60      3.88 o 
  -4 -18   5        0.17       -1.08      9.54 o 
  -3 -18   5        2.15        1.94      5.00 o 
  -2 -18   5       27.61       21.76      6.31 o 
  -1 -18   5       33.48       30.86      6.84 o 
   0 -18   5       44.73       45.88      4.26 o 
   1 -18   5        5.49        3.41      4.97 o 
   2 -18   5       51.17       47.72      6.82 o 
   3 -18   5        3.85        8.16      6.38 o 
  -4 -17   5        2.35        8.54     10.31 o 
  -3 -17   5       12.71       16.22      3.90 o 
  -2 -17   5        7.65        5.24      5.37 o 
  -1 -17   5       46.78       51.96      8.96 o 
   0 -17   5       57.96       69.82      4.94 o 
   1 -17   5       12.59       13.22      3.19 o 
   2 -17   5        6.33        3.20      3.35 o 
   3 -17   5        1.85        1.05      4.37 o 
  -4 -16   5        0.89        6.92     10.15 o 
  -3 -16   5       10.20       15.35      5.81 o 
  -2 -16   5        1.93        5.80      4.95 o 
  -1 -16   5       36.19       36.96      6.85 o 
   0 -16   5       31.54       27.76      6.44 o 
   1 -16   5       23.85       26.61      3.84 o 
   2 -16   5       50.89       61.80      5.60 o 
   3 -16   5        9.30        5.22      5.02 o 
  -4 -15   5        3.53        8.38     10.46 o 
  -3 -15   5       18.29       18.70      7.19 o 
  -2 -15   5        1.76        5.03      4.98 o 
  -1 -15   5       22.91       17.13      5.53 o 
   0 -15   5        1.65       -0.21      3.28 o 
   1 -15   5        0.64        1.80      3.36 o 
   2 -15   5        3.60        5.08      2.99 o 
   3 -15   5       14.99        9.16      5.46 o 
  -4 -14   5        3.47        5.15     10.00 o 
  -3 -14   5        4.54        4.29      2.51 o 
  -2 -14   5        5.87        0.96      5.19 o 
  -1 -14   5      215.88      207.64     11.47 o 
   0 -14   5       20.61       18.07      3.15 o 
   1 -14   5       24.49       23.67      3.55 o 
   2 -14   5       28.30       26.63      5.71 o 
   3 -14   5        8.54        9.63      9.77 o 
  -4 -13   5        6.75        1.62      9.46 o 
  -3 -13   5       14.79        9.81      6.15 o 
  -2 -13   5       17.37       15.21      5.77 o 
  -1 -13   5       50.27       42.45      6.44 o 
   0 -13   5      135.83      143.82      6.16 o 
   1 -13   5       65.40       77.02      7.70 o 
   2 -13   5       19.28       13.74      3.50 o 
   3 -13   5       31.71       23.91      5.81 o 
  -4 -12   5        0.35        2.00      9.15 o 
  -3 -12   5        7.25        4.62      2.25 o 
  -2 -12   5       17.31       22.42      5.57 o 
  -1 -12   5       14.33       10.67      4.92 o 
   0 -12   5       11.62        8.10      2.19 o 
   1 -12   5        3.32        6.41      2.60 o 
   2 -12   5       19.23       19.34      3.30 o 
   3 -12   5       13.87       11.42      4.09 o 
  -4 -11   5        5.95       13.77      9.31 o 
  -3 -11   5        8.04       14.70      2.98 o 
  -2 -11   5      105.00      108.17      8.97 o 
  -1 -11   5       63.47       70.10      7.79 o 
   0 -11   5      137.61      150.86     10.18 o 
   1 -11   5      159.36      160.02      8.56 o 
   2 -11   5       13.39        9.27      2.77 o 
   3 -11   5       29.57       31.82      5.22 o 
  -4 -10   5        0.27        1.08      8.38 o 
  -3 -10   5       14.98       13.24      4.99 o 
  -2 -10   5      131.25      144.51     31.64 o 
  -1 -10   5       27.44       32.21      3.37 o 
   0 -10   5      133.02      141.92      5.83 o 
   1 -10   5       92.67       98.94      4.86 o 
   2 -10   5       49.96       54.89      4.34 o 
   3 -10   5        4.98        7.44      3.79 o 
  -4  -9   5        9.18       -0.31      8.31 o 
  -3  -9   5       19.77       16.27      4.82 o 
  -2  -9   5      127.93      138.28      9.71 o 
  -1  -9   5        9.47        9.79      2.82 o 
   0  -9   5       37.35       41.82      2.84 o 
   1  -9   5        4.98        3.23      2.93 o 
   2  -9   5        1.67        3.94      3.03 o 
   3  -9   5       32.09       40.49      5.27 o 
  -4  -8   5        0.54        2.54      7.92 o 
  -3  -8   5        3.52       -1.47      4.17 o 
  -2  -8   5       39.97       51.58      8.15 o 
  -1  -8   5        1.43        1.58      1.73 o 
   0  -8   5      116.56      110.92      4.30 o 
   1  -8   5      122.69      118.86      5.09 o 
   2  -8   5      121.49      126.23      6.87 o 
   3  -8   5       12.16       14.84      4.34 o 
  -4  -7   5        4.05        5.38      8.46 o 
  -3  -7   5       28.28       22.52      5.18 o 
  -2  -7   5       76.90       80.37      4.12 o 
  -1  -7   5      140.64      143.70      3.98 o 
   0  -7   5      146.17      157.09      6.83 o 
   1  -7   5       64.16       68.74      5.26 o 
   2  -7   5       12.17       12.84      3.25 o 
   3  -7   5       28.78       23.42      5.93 o 
  -3  -6   5        1.14       -1.35      1.83 o 
  -2  -6   5       89.20       83.59      4.77 o 
  -1  -6   5       36.22       43.64      2.09 o 
   0  -6   5       77.25       81.50      3.65 o 
   1  -6   5      207.52      200.41      6.13 o 
   2  -6   5      145.86      143.48      7.85 o 
   3  -6   5        2.90        1.15      2.96 o 
  -3  -5   5        6.55        5.81      2.40 o 
  -2  -5   5       16.30       15.94      2.50 o 
  -1  -5   5       72.80       78.59      2.84 o 
   0  -5   5      175.09      173.89      5.17 o 
   1  -5   5       21.91       19.85      2.53 o 
   2  -5   5        8.71        7.79      2.91 o 
   3  -5   5       30.76       25.84      4.37 o 
  -4  -4   5        5.32        6.00      4.77 o 
  -3  -4   5        3.18        3.43      2.44 o 
  -2  -4   5       76.81       69.50      4.48 o 
  -1  -4   5      124.01      134.98      3.93 o 
   0  -4   5       26.78       27.46      2.30 o 
   1  -4   5       19.61       17.26      2.36 o 
   2  -4   5       37.53       46.91      4.55 o 
   3  -4   5        3.26        5.77      3.44 o 
  -4  -3   5       13.23       13.84      5.23 o 
  -3  -3   5       35.55       34.95      5.27 o 
  -2  -3   5       18.83       16.13      2.65 o 
  -1  -3   5       52.98       50.98      3.28 o 
   0  -3   5      200.18      209.29      8.49 o 
   1  -3   5      126.69      126.54      6.46 o 
   2  -3   5       10.77       10.28      2.89 o 
   3  -3   5       56.04       52.85      5.55 o 
   4  -3   5       23.05       18.23      5.85 o 
  -4  -2   5        7.40        2.69      4.54 o 
  -3  -2   5        1.63        1.10      2.54 o 
  -2  -2   5       71.12       70.11      4.36 o 
  -1  -2   5       64.45       69.65      3.08 o 
   0  -2   5       99.47       96.18      5.65 o 
   1  -2   5      106.61      115.45     10.56 o 
   2  -2   5        2.46        2.61      2.48 o 
   3  -2   5        6.99        8.87      3.36 o 
   4  -2   5        7.85        5.50      5.45 o 
  -4  -1   5       10.58       18.84      5.85 o 
  -3  -1   5       15.46       17.63      3.17 o 
  -2  -1   5       10.09        7.56      2.07 o 
  -1  -1   5       54.79       55.97      2.16 o 
   0  -1   5        3.59        3.52      1.43 o 
   1  -1   5      200.45      207.04      7.07 o 
   2  -1   5        7.63        7.94      2.79 o 
   3  -1   5       44.05       41.76      8.01 o 
   4  -1   5       11.03       12.20      4.81 o 
  -4   0   5        2.15        5.69      4.15 o 
  -3   0   5        1.38       -0.67      2.17 o 
  -2   0   5       91.51       87.56      4.94 o 
  -1   0   5       67.04       66.76      2.37 o 
   0   0   5       26.41       20.90      2.07 o 
   1   0   5      342.61      343.97      9.87 o 
   2   0   5        7.19        7.83      3.28 o 
   3   0   5       18.01       16.18      3.78 o 
   4   0   5        0.80       -2.88      4.06 o 
  -4   1   5       10.59        9.46      4.31 o 
  -3   1   5       16.39       14.80      3.61 o 
  -2   1   5       10.07        8.04      2.22 o 
  -1   1   5       52.85       56.90      2.58 o 
   0   1   5        2.91        2.62      1.48 o 
   1   1   5      200.24      201.78      7.06 o 
   2   1   5        7.68        8.61      2.92 o 
   3   1   5       44.62       41.04      4.81 o 
   4   1   5       10.86       14.46      9.00 o 
  -4   2   5        7.14        7.23      4.23 o 
  -3   2   5        1.53        2.34      2.06 o 
  -2   2   5       70.87       70.78      4.47 o 
  -1   2   5       66.50       62.77      2.79 o 
   0   2   5       99.52       94.90      5.31 o 
   1   2   5      105.98      110.98     15.42 o 
   2   2   5        3.15       -2.01      2.36 o 
   3   2   5        7.21        6.48      3.38 o 
   4   2   5        7.86        5.72      4.70 o 
  -4   3   5       13.10       17.23      5.23 o 
  -3   3   5       36.15       38.29      3.98 o 
  -2   3   5       18.39       17.48      1.83 o 
  -1   3   5       51.21       49.17      2.05 o 
   0   3   5      198.44      199.47      7.05 o 
   1   3   5      125.29      123.48     14.46 o 
   2   3   5       10.48        8.26      3.08 o 
   3   3   5       56.89       53.65      7.46 o 
   4   3   5       22.31       16.00      5.27 o 
  -4   4   5        5.11        6.31      4.15 o 
  -3   4   5        3.09        1.92      2.77 o 
  -2   4   5       76.38       65.31      5.23 o 
  -1   4   5      127.76      129.18      5.69 o 
   0   4   5       26.86       27.11      2.71 o 
   1   4   5       19.81       16.60      2.78 o 
   2   4   5       39.16       50.00     10.48 o 
   3   4   5        3.47        1.72      3.26 o 
  -4   5   5        9.63        4.46      4.00 o 
  -3   5   5        6.28        7.46      3.31 o 
  -2   5   5       15.94       12.97      2.09 o 
  -1   5   5       74.50       80.41      4.11 o 
   0   5   5      175.12      181.87      6.53 o 
   1   5   5       21.37       20.19      2.94 o 
   2   5   5        8.59        8.13      3.69 o 
   3   5   5       31.17       20.64      5.14 o 
  -4   6   5        3.13       -1.69      3.23 o 
  -3   6   5        1.21        0.23      2.69 o 
  -2   6   5       86.87       73.62      5.69 o 
  -1   6   5       37.63       41.71      3.33 o 
   0   6   5       77.36       85.41      4.44 o 
   1   6   5      202.96      198.60      7.90 o 
   2   6   5      146.11      154.50      9.68 o 
   3   6   5        2.97        3.69      3.10 o 
  -4   7   5        4.20        5.69      4.08 o 
  -3   7   5       27.74       30.07      5.23 o 
  -2   7   5       77.73       60.97      8.65 o 
  -1   7   5      143.07      129.32      5.56 o 
   0   7   5      148.35      155.03      6.16 o 
   1   7   5       63.83       52.74     16.61 o 
   2   7   5       12.65       10.82      2.85 o 
   3   7   5       28.95       28.28      5.06 o 
  -4   8   5        0.52       -0.31      3.85 o 
  -3   8   5        3.65        4.31      3.08 o 
  -2   8   5       39.71       48.68      8.81 o 
  -1   8   5        1.06        0.29      1.55 o 
   0   8   5      116.86      113.42     13.38 o 
   1   8   5      119.87      107.72      5.82 o 
   2   8   5      123.04      123.84      8.65 o 
   3   8   5       12.13       15.17      3.67 o 
  -4   9   5        9.32        4.54      4.00 o 
  -3   9   5       18.78       20.23      4.69 o 
  -2   9   5      128.83      120.22      6.57 o 
  -1   9   5        9.36        8.41      2.29 o 
   0   9   5       36.90       42.73     14.80 o 
   1   9   5        5.18        6.03      2.27 o 
   2   9   5        1.84        2.45      3.08 o 
   3   9   5       31.25       30.58      7.73 o 
  -4  10   5        0.23        0.62      3.69 o 
  -3  10   5       15.27       17.15      4.61 o 
  -2  10   5      129.88      132.85     18.88 o 
  -1  10   5       27.21       26.67      5.23 o 
   0  10   5      133.02      131.21      5.91 o 
   1  10   5       90.17       96.75     20.61 o 
   2  10   5       52.07       52.38     16.92 o 
   3  10   5        4.97        4.18      3.25 o 
  -4  11   5        6.18        2.69      4.38 o 
  -3  11   5        7.55        6.00      3.61 o 
  -2  11   5      105.91       94.37      5.20 o 
  -1  11   5       65.11       64.32      4.73 o 
   0  11   5      139.13      134.54      6.11 o 
   1  11   5      159.07      162.87      7.18 o 
   2  11   5       13.13       12.60      4.38 o 
   3  11   5       29.61       30.47      4.32 o 
  -4  12   5        0.37        6.00      4.54 o 
  -3  12   5        7.36       13.69      4.23 o 
  -2  12   5       16.22       16.97      3.00 o 
  -1  12   5       15.35       12.66      2.63 o 
   0  12   5       11.54       11.75      2.42 o 
   1  12   5        2.72        5.14      2.42 o 
   2  12   5       20.75        8.31      6.92 o 
   3  12   5       13.68       13.69      3.51 o 
  -4  13   5        6.86        4.46      4.69 o 
  -3  13   5       14.31       12.15      4.61 o 
  -2  13   5       17.24        9.37      3.54 o 
  -1  13   5       50.70       56.19      4.74 o 
   0  13   5      133.31      141.58      6.68 o 
   1  13   5       64.74       67.75      9.61 o 
   2  13   5       18.76       16.90      3.48 o 
   3  13   5       31.83       32.29      4.59 o 
  -4  14   5        3.51        3.69      4.38 o 
  -3  14   5        4.44        6.46      3.77 o 
  -2  14   5        5.35        1.08      2.14 o 
  -1  14   5      218.73      205.16      8.73 o 
   0  14   5       20.53       17.91      3.46 o 
   1  14   5       24.09       23.77      3.43 o 
   2  14   5       28.61       38.25      4.63 o 
   3  14   5        8.37        3.15      3.59 o 
  -4  15   5        3.67       -3.08      4.00 o 
  -3  15   5       18.04       16.84      5.00 o 
  -2  15   5        1.68        4.34      2.61 o 
  -1  15   5       23.47       25.53      4.15 o 
   0  15   5        1.22        0.05      1.83 o 
   1  15   5        0.70        1.18      2.16 o 
   2  15   5        3.50        2.16      3.00 o 
   3  15   5       15.92       14.56      3.87 o 
  -4  16   5        0.85        2.92      4.46 o 
  -3  16   5       10.02       12.31      4.54 o 
  -2  16   5        2.28        3.10      2.64 o 
  -1  16   5       36.58       43.47      4.71 o 
   0  16   5       31.65       29.34      3.78 o 
   1  16   5       23.10       36.35      4.31 o 
   2  16   5       50.53       52.92      5.53 o 
   3  16   5        9.31        3.60      3.46 o 
  -4  17   5        2.24        4.38      4.69 o 
  -3  17   5       12.45       14.77      5.23 o 
  -2  17   5        7.49        9.93      3.58 o 
  -1  17   5       45.74       45.73      4.82 o 
   0  17   5       57.19       49.27      4.73 o 
   1  17   5       13.29        9.97      5.11 o 
   2  17   5        6.33        6.45      3.10 o 
   3  17   5        2.02        5.72      6.54 o 
  -4  18   5        0.20        0.15      4.54 o 
  -3  18   5        2.17        2.92      3.77 o 
  -2  18   5       28.41       31.47      4.46 o 
  -1  18   5       34.29       33.31      4.56 o 
   0  18   5       44.70       37.60      7.38 o 
   1  18   5        5.82        5.77      2.70 o 
   2  18   5       51.34       66.61      6.01 o 
   3  18   5        3.87       12.23     11.08 o 
  -3  19   5        1.75        4.15      4.31 o 
  -2  19   5        0.43       -0.08      2.57 o 
  -1  19   5        3.67        3.99      2.85 o 
   0  19   5       19.20       16.40      3.81 o 
   1  19   5        5.87        4.70      3.00 o 
   2  19   5        5.68        6.17      3.85 o 
  -3  20   5        1.03        6.23      4.46 o 
  -2  20   5       19.81       20.63      4.12 o 
  -1  20   5        3.92        7.00      3.18 o 
   0  20   5        3.42        5.43      3.00 o 
   1  20   5        7.61        9.43      2.99 o 
   2  20   5        8.93        8.30      4.54 o 
  -3  21   5       14.26        8.77      5.15 o 
  -2  21   5        5.29        2.03      2.98 o 
  -1  21   5        4.37        0.57      2.93 o 
   0  21   5       32.10       32.09     11.42 o 
   1  21   5        1.88       -0.48      2.61 o 
   2  21   5        4.73        4.31      3.33 o 
  -3  22   5        0.93       -0.23      4.46 o 
  -2  22   5       14.91       12.93      8.50 o 
  -1  22   5        8.90        7.92      5.04 o 
   0  22   5        0.36        2.14      3.26 o 
   1  22   5        4.90        0.87      4.61 o 
   2  22   5        3.63       -1.96      3.50 o 
  -3  23   5        6.44        5.69      5.54 o 
  -2  23   5        6.43        8.91      3.72 o 
  -1  23   5        1.09        0.38      3.18 o 
   0  23   5        5.77        6.91      3.37 o 
   1  23   5        8.03        5.29      3.32 o 
   2  23   5        4.83        4.97      3.56 o 
  -3  24   5        0.97        2.85      5.38 o 
  -2  24   5       12.36       13.77      4.13 o 
  -1  24   5       16.00       20.44      4.33 o 
   0  24   5        4.18        4.79      4.38 o 
   1  24   5       25.82       25.70      6.85 o 
   2  24   5        5.12        9.91      4.61 o 
  -2  25   5        2.63        4.72      3.74 o 
  -1  25   5        1.78        3.05      3.73 o 
   0  25   5        5.24        5.28      3.68 o 
   1  25   5       14.67       18.37      4.60 o 
  -2  26   5        1.71        8.71      4.58 o 
  -1  26   5        5.13        4.46      3.74 o 
   0  26   5        8.99        4.12      8.08 o 
   1  26   5       10.81        7.03      6.77 o 
  -2  27   5        1.97        0.81      3.78 o 
  -1  27   5        1.58        3.57      3.88 o 
   0  27   5        4.63        5.29      4.13 o 
   1  27   5       11.61       11.69      4.66 o 
  -1  28   5        2.59        4.61      5.04 o 
   0  28   5        3.18       -0.45      4.28 o 
  -1  29   5        8.73        4.66      4.54 o 
   0  29   5        0.40        1.36      4.33 o 
  -1 -24   6       11.67       11.99      7.70 o 
   0 -24   6       10.58        7.41      6.89 o 
  -2 -23   6        0.31       -8.61      8.61 o 
  -1 -23   6        0.06        4.01      7.33 o 
   0 -23   6        0.06        0.90      6.65 o 
  -2 -22   6        1.38       12.00     11.00 o 
  -1 -22   6       26.53       12.08      7.13 o 
   0 -22   6        0.84        2.70      6.56 o 
   1 -22   6       12.48       13.43      8.27 o 
  -2 -21   6        7.01        6.38      9.46 o 
  -1 -21   6        1.32        5.31      6.92 o 
   0 -21   6        7.98       -2.17      6.55 o 
   1 -21   6       18.17       22.78      8.61 o 
  -2 -20   6        0.35        0.05      6.71 o 
  -1 -20   6        7.64       12.95      7.20 o 
   0 -20   6        0.28        0.10      5.67 o 
   1 -20   6        9.62       15.56      7.29 o 
  -3 -19   6        2.64       10.38     10.08 o 
  -2 -19   6       23.76       22.91      7.60 o 
  -1 -19   6        3.43       -0.91      6.24 o 
   0 -19   6       17.18       11.23      6.34 o 
   1 -19   6        5.68       12.56      6.52 o 
   2 -19   6        8.91       12.84      6.54 o 
  -3 -18   6        1.20       16.69     11.23 o 
  -2 -18   6        1.22        9.41      6.34 o 
  -1 -18   6       10.60       17.50      7.06 o 
   0 -18   6       15.11        3.48      6.14 o 
   1 -18   6        0.92        0.92      6.49 o 
   2 -18   6        4.14        1.47      4.77 o 
  -3 -17   6        2.70        8.69      9.08 o 
  -2 -17   6       15.94       23.82      7.17 o 
  -1 -17   6       16.39       26.67      7.36 o 
   0 -17   6       15.00       20.23      6.96 o 
   1 -17   6       16.89       21.48      4.13 o 
   2 -17   6        7.70        0.63      3.53 o 
  -3 -16   6        0.49        3.08      9.54 o 
  -2 -16   6        1.55        8.39      5.75 o 
  -1 -16   6       38.30       39.78      7.67 o 
   0 -16   6       18.42       10.00      6.21 o 
   1 -16   6        2.75        1.34      2.95 o 
   2 -16   6        5.89       10.30      3.98 o 
  -3 -15   6       10.37        7.61      9.15 o 
  -2 -15   6       15.96       12.47      6.14 o 
  -1 -15   6       26.54       15.91      6.58 o 
   0 -15   6        0.21        5.36      5.96 o 
   1 -15   6        1.57       -0.34      2.88 o 
   2 -15   6        8.14       13.22      3.82 o 
  -3 -14   6        5.79       -1.15      8.15 o 
  -2 -14   6        6.70        3.14      5.45 o 
  -1 -14   6       80.81       75.84      9.14 o 
   0 -14   6       32.80       28.38      6.67 o 
   1 -14   6        5.80        6.99      3.32 o 
   2 -14   6       11.85        9.79      3.63 o 
  -3 -13   6        8.48        5.92      8.46 o 
  -2 -13   6       39.67       30.51      7.05 o 
  -1 -13   6       32.56       42.06      7.45 o 
   0 -13   6       35.53       35.45      7.19 o 
   1 -13   6       31.82       39.26      5.95 o 
   2 -13   6       18.53       21.29      6.17 o 
  -3 -12   6        7.82       26.07     10.31 o 
  -2 -12   6        0.72       -1.21      5.04 o 
  -1 -12   6        7.40       10.58      5.76 o 
   0 -12   6       10.94        2.69      7.50 o 
   1 -12   6        0.29        3.08      2.90 o 
   2 -12   6       12.34       18.02      4.03 o 
  -4 -11   6        0.08       -9.77      9.77 o 
  -3 -11   6        4.77        7.84      8.23 o 
  -2 -11   6       50.38       47.67     14.46 o 
  -1 -11   6       13.48        9.56      5.39 o 
   0 -11   6       19.93       22.85      5.89 o 
   1 -11   6       82.05       87.19      5.77 o 
   2 -11   6       24.43       28.79      6.88 o 
  -4 -10   6        7.49        6.46     10.46 o 
  -3 -10   6        1.59        2.46      7.23 o 
  -2 -10   6       35.11       30.82      6.49 o 
  -1 -10   6       29.90       31.65      9.30 o 
   0 -10   6       31.23       29.89      4.42 o 
   1 -10   6        8.57        9.59      2.76 o 
   2 -10   6       18.76       23.33      5.04 o 
  -3  -9   6       47.95       46.22     11.08 o 
  -2  -9   6       15.68       16.49      5.76 o 
  -1  -9   6       20.72       18.06      5.65 o 
   0  -9   6       37.88       38.96      3.62 o 
   1  -9   6       44.09       41.09      4.09 o 
   2  -9   6       15.08        6.36      8.38 o 
   3  -9   6        7.20       -1.96      5.31 o 
  -3  -8   6       25.93       29.69      9.77 o 
  -2  -8   6       52.53       45.17      7.10 o 
  -1  -8   6       53.49       63.60      7.72 o 
   0  -8   6       52.42       56.16      6.13 o 
   1  -8   6       35.72       35.03      8.83 o 
   2  -8   6        6.38        5.76      3.52 o 
   3  -8   6        6.74        6.46      4.77 o 
  -3  -7   6       17.13       21.56      5.90 o 
  -2  -7   6       30.07       27.21      5.93 o 
  -1  -7   6       34.48       32.03      6.06 o 
   0  -7   6       55.04       55.46      6.32 o 
   1  -7   6       68.06       78.50      5.23 o 
   2  -7   6       13.97        9.73      3.68 o 
   3  -7   6       10.66        5.68      4.57 o 
  -3  -6   6       35.58       38.62     11.72 o 
  -2  -6   6       35.36       29.34      5.78 o 
  -1  -6   6        5.03        4.22      4.92 o 
   0  -6   6       96.51      110.28      8.45 o 
   1  -6   6        4.36        3.06      2.49 o 
   2  -6   6       19.59       21.89      4.41 o 
   3  -6   6       11.20       11.81      4.94 o 
  -3  -5   6       44.36       39.03      6.39 o 
  -2  -5   6        3.18        2.59      4.21 o 
  -1  -5   6       44.46       38.76      6.12 o 
   0  -5   6       97.94       91.91      4.64 o 
   1  -5   6        6.93        7.51      2.92 o 
   2  -5   6        8.06        7.68      3.66 o 
   3  -5   6       11.34       13.58      4.75 o 
  -3  -4   6       16.82       12.18      4.97 o 
  -2  -4   6       16.11       15.23      4.79 o 
  -1  -4   6       11.48        9.23      4.07 o 
   0  -4   6       76.11       76.89      5.52 o 
   1  -4   6        3.64        5.07      2.57 o 
   2  -4   6       36.63       35.66      4.95 o 
   3  -4   6       15.79       20.60      4.75 o 
  -3  -3   6       56.82       55.83      8.77 o 
  -2  -3   6       24.82       22.46      6.77 o 
  -1  -3   6       66.91       67.66      5.24 o 
   0  -3   6       36.61       35.61      3.53 o 
   1  -3   6       49.24       52.99      7.12 o 
   2  -3   6       14.98       13.99      4.19 o 
   3  -3   6        7.73        3.39      4.88 o 
  -3  -2   6        0.19        7.46      5.85 o 
  -2  -2   6        8.10       13.72      3.42 o 
  -1  -2   6       10.51       13.57      3.72 o 
   0  -2   6      124.36      123.19      6.84 o 
   1  -2   6       21.84       18.05      3.22 o 
   2  -2   6       41.70       44.61     10.24 o 
   3  -2   6        1.99        8.59      4.21 o 
  -3  -1   6       28.18       21.53      6.23 o 
  -2  -1   6        2.46        6.21      3.81 o 
  -1  -1   6        8.82        8.90      3.10 o 
   0  -1   6        4.17        3.33      1.82 o 
   1  -1   6       33.14       32.92      3.70 o 
   2  -1   6       16.11       20.15      7.43 o 
   3  -1   6        3.05        3.54      3.87 o 
  -3   0   6        0.02        3.56      2.70 o 
  -2   0   6        1.11        1.87      2.68 o 
  -1   0   6      117.23      124.73     12.03 o 
   0   0   6      153.82      154.30      6.30 o 
   1   0   6        3.80        2.85      2.81 o 
   2   0   6       50.41       64.47      5.62 o 
   3   0   6        9.55       16.02      8.16 o 
  -3   1   6       28.17       28.80      3.98 o 
  -2   1   6        2.82        0.18      2.42 o 
  -1   1   6        8.68        7.84      1.76 o 
   0   1   6        4.55        2.86      1.72 o 
   1   1   6       32.73       40.98      4.07 o 
   2   1   6       16.72       13.82      3.23 o 
   3   1   6        3.23        3.27      3.89 o 
  -4   2   6        9.59        3.85      4.54 o 
  -3   2   6        0.19        2.32      2.72 o 
  -2   2   6        8.16        4.34      2.70 o 
  -1   2   6        9.85       11.18      2.26 o 
   0   2   6      126.67      121.43      8.23 o 
   1   2   6       21.83       17.83      2.93 o 
   2   2   6       40.61       37.29      6.94 o 
   3   2   6        1.68        2.97      3.29 o 
  -4   3   6        4.11        2.69      4.46 o 
  -3   3   6       57.21       57.29      7.08 o 
  -2   3   6       24.64       22.07      4.85 o 
  -1   3   6       66.20       61.52      4.04 o 
   0   3   6       37.06       37.00      3.49 o 
   1   3   6       48.08       50.53      4.34 o 
   2   3   6       15.01       12.58      3.32 o 
   3   3   6        8.01        5.68      3.68 o 
  -4   4   6        1.29        3.15      4.23 o 
  -3   4   6       17.01       19.15      4.77 o 
  -2   4   6       15.83       11.84      4.23 o 
  -1   4   6       11.11       11.12      2.88 o 
   0   4   6       77.79       82.26      6.73 o 
   1   4   6        3.65        1.28      2.31 o 
   2   4   6       36.36       38.63      4.51 o 
   3   4   6       16.15       19.17      4.46 o 
  -4   5   6        1.64       -2.15      3.92 o 
  -3   5   6       44.27       43.52      6.31 o 
  -2   5   6        3.66        4.61      3.46 o 
  -1   5   6       44.12       51.35      9.08 o 
   0   5   6       97.07      101.52      5.21 o 
   1   5   6        7.38       10.07      3.46 o 
   2   5   6        8.52       13.12      3.39 o 
   3   5   6       11.66        7.14      3.95 o 
  -4   6   6        0.78        3.00      4.61 o 
  -3   6   6       35.62       45.29      6.46 o 
  -2   6   6       35.35       39.99      6.61 o 
  -1   6   6        4.67        4.64      2.17 o 
   0   6   6       94.73      101.41     12.76 o 
   1   6   6        4.37        4.76      2.42 o 
   2   6   6       19.11       16.92      5.82 o 
   3   6   6       11.23        8.69      3.76 o 
  -4   7   6        1.60       -0.77      4.08 o 
  -3   7   6       16.74       15.15      4.46 o 
  -2   7   6       31.28       25.38      5.54 o 
  -1   7   6       34.68       41.39      7.42 o 
   0   7   6       54.39       51.61      4.22 o 
   1   7   6       70.18       80.56      5.48 o 
   2   7   6       13.58       18.09      4.01 o 
   3   7   6       10.75        7.55      4.41 o 
  -4   8   6        4.17        3.77      4.46 o 
  -3   8   6       25.82       21.92      5.23 o 
  -2   8   6       52.93       52.60      7.61 o 
  -1   8   6       53.90       55.32      4.59 o 
   0   8   6       50.70       50.70      4.77 o 
   1   8   6       35.79       36.16      4.07 o 
   2   8   6        6.65       15.32      3.47 o 
   3   8   6        6.77        5.60      3.81 o 
  -4   9   6        0.35        2.08      4.54 o 
  -3   9   6       46.90       44.60      6.85 o 
  -2   9   6       16.64       29.00      6.00 o 
  -1   9   6       20.88       16.19      2.96 o 
   0   9   6       37.14       39.29      4.19 o 
   1   9   6       45.72       44.14      4.45 o 
   2   9   6       14.52       10.63      3.34 o 
   3   9   6        7.07        0.81      3.44 o 
  -4  10   6        7.63        9.15      4.92 o 
  -3  10   6        1.56        3.46      4.00 o 
  -2  10   6       35.55       37.07      7.00 o 
  -1  10   6       29.98       25.59      3.66 o 
   0  10   6       29.74       27.70      3.77 o 
   1  10   6        8.58        9.59      2.90 o 
   2  10   6       18.72       19.88      6.61 o 
  -4  11   6        0.08        7.08      4.77 o 
  -3  11   6        4.48        6.15      4.61 o 
  -2  11   6       50.52       49.60      7.61 o 
  -1  11   6       13.48       13.15      5.27 o 
   0  11   6       19.56       20.20      5.73 o 
   1  11   6       83.83       79.50      6.03 o 
   2  11   6       24.07       14.57     10.96 o 
  -3  12   6        8.05        6.31      4.69 o 
  -2  12   6        0.70        4.61      4.69 o 
  -1  12   6        7.94        7.37      2.64 o 
   0  12   6       10.56        7.19      3.73 o 
   1  12   6        0.28        1.25      2.77 o 
   2  12   6       12.64       16.51      3.95 o 
  -3  13   6        8.75        8.69      4.77 o 
  -2  13   6       39.47       33.23      4.64 o 
  -1  13   6       32.14       30.37      4.23 o 
   0  13   6       34.40       27.79      3.68 o 
   1  13   6       31.92       25.51      4.04 o 
   2  13   6       18.28       24.36      6.35 o 
  -3  14   6        5.98        3.23      4.69 o 
  -2  14   6        6.53        6.49      3.12 o 
  -1  14   6       80.71       80.05      6.33 o 
   0  14   6       33.71       29.98      6.73 o 
   1  14   6        5.75        5.00      2.62 o 
   2  14   6       12.25        4.15      4.61 o 
  -3  15   6       10.77        8.00      5.46 o 
  -2  15   6       16.23       13.11      3.67 o 
  -1  15   6       26.16       24.21      4.15 o 
   0  15   6        0.21        0.29      2.73 o 
   1  15   6        1.54        2.56      2.84 o 
   2  15   6        8.01        3.25      3.44 o 
  -3  16   6        0.49        4.38      5.23 o 
  -2  16   6        1.47        6.14      3.36 o 
  -1  16   6       37.80       31.92      4.50 o 
   0  16   6       18.77       19.08      3.85 o 
   1  16   6        2.80        7.78      4.46 o 
   2  16   6        6.03        9.25      3.87 o 
  -3  17   6        2.64       -0.15      4.46 o 
  -2  17   6       16.19       22.29      8.92 o 
  -1  17   6       16.13        5.45      7.69 o 
   0  17   6       14.72       19.36     12.23 o 
   1  17   6       16.94       12.98      3.59 o 
   2  17   6        7.64        6.09      3.40 o 
  -3  18   6        1.16        5.69      5.61 o 
  -2  18   6        1.28        6.59      5.38 o 
  -1  18   6       10.35       13.55      7.58 o 
   0  18   6       15.88       11.21      3.41 o 
   1  18   6        0.95        5.05      3.23 o 
   2  18   6        4.23        1.42      3.24 o 
  -3  19   6        2.63        3.23      6.00 o 
  -2  19   6       23.82       31.31      5.01 o 
  -1  19   6        3.33        3.02      3.23 o 
   0  19   6       17.08       17.21      6.23 o 
   1  19   6        5.65        3.26      3.31 o 
   2  19   6        8.85        8.61      4.08 o 
  -2  20   6        0.38        5.52      4.12 o 
  -1  20   6        7.54        8.06      4.88 o 
   0  20   6        0.26        2.92      2.93 o 
   1  20   6        9.71       11.62      3.99 o 
  -2  21   6        7.04        2.02      4.14 o 
  -1  21   6        1.36        0.87      3.36 o 
   0  21   6        7.68        8.93      7.92 o 
   1  21   6       18.67       10.77      3.80 o 
  -2  22   6        1.43        2.21      4.11 o 
  -1  22   6       26.24       33.22      5.65 o 
   0  22   6        0.96        2.90      3.74 o 
   1  22   6       12.47        7.63      3.87 o 
  -2  23   6        0.36       -3.19      4.01 o 
  -1  23   6        0.05        2.69      3.81 o 
   0  23   6        0.05        2.84      3.82 o 
   1  23   6        0.32        5.13      6.81 o 
  -1  24   6       11.65       12.13      4.51 o 
   0  24   6       10.69        5.49      4.77 o 
  -1  25   6        0.99        4.61      4.32 o 
   0  25   6        1.15        3.29      5.27 o 
  -1 -18   7        7.07        8.83      7.63 o 
   0 -18   7        3.69        4.23      6.87 o 
  -1 -17   7        2.46        8.04      7.63 o 
   0 -17   7       10.60        4.72      9.65 o 
  -2 -16   7        2.09        5.55      6.99 o 
  -1 -16   7       16.25        5.01      6.80 o 
   0 -16   7        4.87        5.43      6.59 o 
  -2 -15   7        7.33        9.27      6.97 o 
  -1 -15   7        1.02        3.06      6.67 o 
   0 -15   7        5.66        5.62      5.94 o 
   1 -15   7        4.69        5.17      5.94 o 
  -2 -14   7        1.00        0.11      6.25 o 
  -1 -14   7       13.70       22.03      7.39 o 
   0 -14   7        7.43        7.37      5.62 o 
   1 -14   7       16.17       16.26      6.19 o 
  -2 -13   7        5.88        8.16      7.04 o 
  -1 -13   7        2.42       -0.09      6.05 o 
   0 -13   7       10.02       13.25      6.02 o 
   1 -13   7        4.78        6.91      5.53 o 
  -2 -12   7        8.43        1.31      6.19 o 
  -1 -12   7       15.49        9.90      7.88 o 
   0 -12   7        7.60       15.54      5.91 o 
   1 -12   7        6.07        3.07      5.09 o 
  -3 -11   7        0.36        0.62      7.77 o 
  -2 -11   7        7.31        9.16     14.69 o 
  -1 -11   7       19.28        8.77      5.87 o 
   0 -11   7       14.11       12.42      5.52 o 
   1 -11   7        2.36       -1.86      4.44 o 
  -3 -10   7        0.53        5.46      8.54 o 
  -2 -10   7       11.11       10.91      5.79 o 
  -1 -10   7       23.33        9.42      5.85 o 
   0 -10   7        6.90        6.77      4.98 o 
   1 -10   7        6.69        2.58      4.84 o 
  -3  -9   7        2.54        9.00      8.08 o 
  -2  -9   7        1.20        2.98      5.23 o 
  -1  -9   7       18.73       20.77      6.35 o 
   0  -9   7        2.87        5.03      4.50 o 
   1  -9   7        1.03        1.69      4.54 o 
  -3  -8   7        4.10        5.54      8.08 o 
  -2  -8   7       14.05       20.84      6.09 o 
  -1  -8   7       12.82        7.34      5.58 o 
   0  -8   7       10.69        1.85      5.38 o 
   1  -8   7        2.83        7.15      9.84 o 
   2  -8   7        0.58       -1.38      5.00 o 
  -3  -7   7        8.76        6.61      7.84 o 
  -2  -7   7        1.93        4.28      5.05 o 
  -1  -7   7       20.99       22.88     10.11 o 
   0  -7   7        1.09        4.86      5.15 o 
   1  -7   7        8.39        6.81      3.90 o 
   2  -7   7       16.94       24.20      8.96 o 
  -3  -6   7        7.08        0.38      6.69 o 
  -2  -6   7       13.96       10.51      5.35 o 
  -1  -6   7        5.58        9.62      4.96 o 
   0  -6   7       13.77       15.92      7.81 o 
   1  -6   7       12.22       11.55      3.93 o 
   2  -6   7        0.21        1.89      4.59 o 
  -3  -5   7        7.61        7.10      5.61 o 
  -2  -5   7        5.50        6.19      7.23 o 
  -1  -5   7       20.03       13.36      8.46 o 
   0  -5   7        4.17        1.76      5.77 o 
   1  -5   7       15.41       16.16      6.54 o 
   2  -5   7       13.11        8.83      4.91 o 
  -3  -4   7        5.13       -0.01      4.84 o 
  -2  -4   7       12.91        7.19      4.91 o 
  -1  -4   7        6.38        7.38      4.45 o 
   0  -4   7       40.84       36.04     13.69 o 
   1  -4   7       26.77       34.35      4.88 o 
   2  -4   7        2.49        1.16      4.12 o 
  -3  -3   7        5.30       -1.07      4.88 o 
  -2  -3   7       12.53       15.90      6.58 o 
  -1  -3   7       44.43       32.50     10.76 o 
   0  -3   7        2.21        1.31      7.31 o 
   1  -3   7       10.04       13.81      6.61 o 
   2  -3   7       14.56       14.33      4.78 o 
  -3  -2   7        0.98       -4.43      4.43 o 
  -2  -2   7        3.10        4.84      4.39 o 
  -1  -2   7       17.85       18.06      4.97 o 
   0  -2   7       16.19       20.23      9.46 o 
   1  -2   7       27.70       34.71      4.82 o 
   2  -2   7        2.09        5.64      4.54 o 
  -3  -1   7        0.23        1.38      5.92 o 
  -2  -1   7        3.80        9.08      5.08 o 
  -1  -1   7       68.92      111.97     16.00 o 
   0  -1   7        1.68       -7.00      7.00 o 
   1  -1   7        4.48        2.78      3.20 o 
   2  -1   7        8.29        4.03      6.69 o 
  -3   0   7        0.04        5.77      5.61 o 
  -2   0   7        6.46        4.31      5.00 o 
   0   0   7        7.47       23.46      9.00 o 
   1   0   7       24.03       24.73      4.35 o 
   2   0   7        0.79        4.19      4.08 o 
   0   1   7        1.69       -1.15      6.77 o 
   1   1   7        4.28        4.99      3.10 o 
   2   1   7        8.95        9.85      8.19 o 
   0   2   7       16.89       16.38      9.00 o 
   1   2   7       26.89       26.91      5.77 o 
   2   2   7        2.09        0.11      4.60 o 
   0   3   7        2.11        0.49      2.41 o 
   1   3   7        9.71       12.55      3.17 o 
   2   3   7       15.31       16.18      4.06 o 
  -1   4   7        6.19        9.08      7.54 o 
   0   4   7       41.36       44.65      5.04 o 
   1   4   7       26.23       29.52      4.68 o 
   2   4   7        2.50        1.33      3.97 o 
  -2   5   7        5.26        5.00      6.00 o 
  -1   5   7       20.65       21.84      8.23 o 
   0   5   7        4.15        4.84      2.47 o 
   1   5   7       15.00       14.90      3.34 o 
   2   5   7       13.99       21.96      6.37 o 
  -2   6   7       13.77        8.00      6.61 o 
  -1   6   7        5.78        6.31      6.85 o 
   0   6   7       13.62       11.10      3.42 o 
   1   6   7       11.81        8.11      3.18 o 
   2   6   7        0.20        0.00      3.47 o 
  -3   7   7        8.75       10.00      6.31 o 
  -2   7   7        1.75        8.00      6.46 o 
  -1   7   7       21.23       18.23      8.15 o 
   0   7   7        1.04       -1.27      2.40 o 
   1   7   7        8.20        9.84      3.20 o 
   2   7   7       17.47       14.01      4.14 o 
  -3   8   7        4.12        6.85      6.00 o 
  -2   8   7       14.15        8.54      6.46 o 
  -1   8   7       12.99       12.00      6.92 o 
   0   8   7       10.66       13.50      3.32 o 
   1   8   7        2.90        3.86      2.91 o 
   2   8   7        0.57        2.78      5.69 o 
  -3   9   7        2.53       -0.62      5.77 o 
  -2   9   7        1.06       -1.46      5.85 o 
  -1   9   7       18.56       11.23      7.31 o 
   0   9   7        2.88        6.79      2.81 o 
   1   9   7        0.95        3.22      2.91 o 
  -3  10   7        0.46        2.08      6.08 o 
  -2  10   7       11.40       18.46      7.46 o 
  -1  10   7       23.43        8.54      6.61 o 
   0  10   7        6.81        8.43      3.06 o 
   1  10   7        6.43       11.39      3.45 o 
  -3  11   7        0.36        1.23      6.15 o 
  -2  11   7        7.50        5.85      6.08 o 
  -1  11   7       18.75       16.00      7.38 o 
   0  11   7       14.33       15.01      5.23 o 
   1  11   7        2.37        7.32      3.44 o 
  -2  12   7        8.59        9.92      6.61 o 
  -1  12   7       15.55       13.77      7.61 o 
   0  12   7        8.06       12.76      6.15 o 
   1  12   7        5.80        8.16      3.30 o 
  -2  13   7        6.00        7.46      6.69 o 
  -1  13   7        2.14       -5.00      5.54 o 
   0  13   7       10.17       11.48      3.64 o 
   1  13   7        4.79        4.08      3.09 o 
  -2  14   7        0.98        9.92      7.00 o 
  -1  14   7       13.60       23.23      8.61 o 
   0  14   7        7.78        6.06     10.58 o 
   1  14   7       16.06       17.41      4.61 o 
  -2  15   7        7.58       12.15      7.46 o 
  -1  15   7        0.87       10.15      7.23 o 
   0  15   7        5.59        8.98      3.83 o 
   1  15   7        4.81        2.31      4.65 o 
  -2  16   7        2.05        2.92      6.31 o 
  -1  16   7       16.00       13.31      7.54 o 
   0  16   7        5.09        3.11      3.69 o 
  -2  17   7       18.87       17.61      8.31 o 
  -1  17   7        2.71        4.92     10.15 o 
   0  17   7       10.47        6.71      3.86 o 
  -1  18   7        6.94       11.31      4.80 o 
   0  18   7        3.72        6.96      3.72 o 
  -1  19   7       10.17        3.42      4.60 o 
  -1  -6   8        0.61        1.03      5.26 o 
  -1  -5   8        3.72       -0.56      4.79 o 
  -1  -4   8        0.27        3.37      4.72 o 
   0  -4   8        1.55        4.15      9.46 o 
  -1  -3   8        8.47       11.69     11.08 o 
   0  -3   8       23.71       20.15     10.61 o 
  -1  -2   8        1.35       -4.61      9.61 o 
   0  -2   8        1.75        1.69     10.15 o 
  -1  -1   8        4.65        5.69     10.38 o 
   0  -1   8        9.01        4.77     10.38 o 
  -1   0   8        0.05       -4.69      8.31 o 
   0   0   8        0.00       10.77      9.84 o 
  -1   1   8        4.44       15.00     10.69 o 
   0   1   8        9.01       -7.46      9.08 o 
  -1   2   8        1.41       -8.84      8.84 o 
   0   2   8        1.84        2.54      9.54 o 
   0   3   8       23.30       26.23     11.84 o 
   0   4   8        1.61        5.77     10.08 o 
                                                 
